# Supplementary material for: Diversity of short interspersed nuclear elements (SINEs) in lepidopteran insects and evidence of horizontal SINE transfer between baculovirus and lepidopteran hosts
Source: BMC Genomics. 2021 Mar 31;22:226. doi: 10.1186/s12864-021-07543-z (PMC8010984; doi:10.1186/s12864-021-07543-z)
Supplement: Supplementary file 8 — Additional file 8: Table S1. The copies of PxSE1 in the genome of P. xylostella. [file 12864_2021_7543_MOESM8_ESM.xlsx]

## Sheet: pxse1
Table S1 The copies of PxSE1 in the genome of P. xylostella.
Name	Accession	% Identity	Alignment length	Query start	Query end	Hit start	Hit end	E-value	Score
pxse1-1	NW_011952683.1	100	263	1	263	31473	31735	6e-133	475
pxse1-1048	NW_011952310.1	100	261	1	261	372570	372830	8e-132	471
pxse1-1049	NW_011952232.1	100	261	1	261	470551	470291	8e-132	471
pxse1-1050	NW_011952150.1	100	261	1	261	389671	389411	8e-132	471
pxse1-1051	NW_011952118.1	100	261	1	261	637275	637015	8e-132	471
pxse1-1253	NW_011952382.1	100	260	2	261	209417	209158	3e-131	470
pxse1-1254	NW_011952024.1	100	260	2	261	1753033	1753292	3e-131	470
pxse1-1330	NW_011952073.1	100	148	114	261	569997	569850	2e-70	268
pxse1-1331	NW_011952029.1	100	145	117	261	1070420	1070276	7e-69	262
pxse1-1341	NW_011952042.1	100	133	129	261	1571062	1571194	2e-62	241
pxse1-1343	NW_011952227.1	100	128	134	261	53321	53448	1e-59	232
pxse1-1363	NW_011952249.1	100	100	162	261	61935	61836	2e-44	181
pxse1-1380	NW_011952200.1	100	260	1	260	114459	114200	3e-131	470
pxse1-1381	NW_011952200.1	100	260	1	260	345083	344824	3e-131	470
pxse1-1435	NW_011952348.1	100	125	136	260	104211	104335	5e-58	226
pxse1-1436	NW_011952318.1	100	125	136	260	286087	286211	5e-58	226
pxse1-1437	NW_011952300.1	100	113	148	260	49581	49469	2e-51	205
pxse1-1492	NW_011952125.1	100	259	1	259	347545	347287	9e-131	468
pxse1-1493	NW_011952165.1	100	259	1	259	703587	703845	9e-131	468
pxse1-1494	NW_011952039.1	100	259	1	259	780958	780700	9e-131	468
pxse1-1495	NW_011952027.1	100	259	1	259	1638813	1638555	9e-131	468
pxse1-163	NW_011952557.1	100	263	1	263	18656	18918	6e-133	475
pxse1-164	NW_011952258.1	100	263	1	263	483075	482813	6e-133	475
pxse1-165	NW_011952255.1	100	263	1	263	522592	522854	6e-133	475
pxse1-166	NW_011952226.1	100	263	1	263	549297	549559	6e-133	475
pxse1-167	NW_011952182.1	100	263	1	263	231677	231939	6e-133	475
pxse1-168	NW_011952151.1	100	263	1	263	150909	150647	6e-133	475
pxse1-169	NW_011952147.1	100	263	1	263	228869	228607	6e-133	475
pxse1-1695	NW_011953214.1	100	255	5	259	1100	846	1e-128	461
pxse1-170	NW_011952135.1	100	263	1	263	658275	658013	6e-133	475
pxse1-171	NW_011952111.1	100	263	1	263	79391	79129	6e-133	475
pxse1-172	NW_011952109.1	100	263	1	263	489361	489623	6e-133	475
pxse1-1728	NW_011952090.1	100	177	83	259	708550	708374	3e-86	320
pxse1-173	NW_011952088.1	100	263	1	263	170039	169777	6e-133	475
pxse1-174	NW_011952078.1	100	263	1	263	1142044	1142306	6e-133	475
pxse1-1747	NW_011952114.1	100	146	114	259	861601	861746	2e-69	264
pxse1-175	NW_011952057.1	100	263	1	263	370018	370280	6e-133	475
pxse1-176	NW_011952040.1	100	263	1	263	1254059	1254321	6e-133	475
pxse1-1760	NW_011952079.1	100	123	137	259	674947	674825	6e-57	223
pxse1-1769	NW_011952320.1	100	101	159	259	115229	115329	6e-45	183
pxse1-177	NW_011952036.1	100	263	1	263	395806	396068	6e-133	475
pxse1-178	NW_011952023.1	100	263	1	263	1713738	1713476	6e-133	475
pxse1-179	NW_011952018.1	100	263	1	263	932981	932719	6e-133	475
pxse1-180	NW_011952013.1	100	263	1	263	367161	366899	6e-133	475
pxse1-181	NW_011952013.1	100	263	1	263	2375145	2374883	6e-133	475
pxse1-1884	NW_011952037.1	100	257	1	257	1356819	1357075	1e-129	464
pxse1-1885	NW_011952204.1	100	257	1	257	273447	273191	1e-129	464
pxse1-1886	NW_011952199.1	100	257	1	257	211326	211070	1e-129	464
pxse1-2054	NW_011952193.1	100	255	3	257	443626	443880	1e-128	461
pxse1-2098	NW_011952335.1	100	223	35	257	52698	52920	3e-111	403
pxse1-2134	NW_011952036.1	100	148	110	257	244550	244697	2e-70	268
pxse1-2150	NW_011953147.1	100	122	136	257	12550	12671	2e-56	221
pxse1-2157	NW_011952539.1	100	111	147	257	49880	49990	2e-50	201
pxse1-2183	NW_011952040.1	100	256	1	256	376114	376369	4e-129	462
pxse1-2222	NW_011952171.1	100	252	5	256	68215	67964	6e-127	455
pxse1-2234	NW_011952233.1	100	134	123	256	297591	297724	7e-63	242
pxse1-2237	NW_011952297.1	100	104	153	256	398851	398748	1e-46	188
pxse1-2273	NW_011952109.1	100	255	1	255	375203	375457	1e-128	461
pxse1-2274	NW_011952314.1	100	255	1	255	303196	303450	1e-128	461
pxse1-2275	NW_011952322.1	100	255	1	255	34102	34356	1e-128	461
pxse1-2276	NW_011952175.1	100	255	1	255	58223	58477	1e-128	461
pxse1-2277	NW_011952170.1	100	255	1	255	568708	568454	1e-128	461
pxse1-2278	NW_011952046.1	100	255	1	255	1420390	1420644	1e-128	461
pxse1-2491	NW_011952011.1	100	225	31	255	1841323	1841099	3e-112	407
pxse1-2523	NW_011952220.1	100	145	111	255	362737	362881	7e-69	262
pxse1-2555	NW_011952125.1	100	254	1	254	757117	756864	5e-128	459
pxse1-2863	NW_011952255.1	100	253	1	253	438206	438458	2e-127	457
pxse1-2864	NW_011952117.1	100	253	1	253	68693	68945	2e-127	457
pxse1-2865	NW_011952232.1	100	253	1	253	549733	549481	2e-127	457
pxse1-2866	NW_011952125.1	100	253	1	253	346545	346797	2e-127	457
pxse1-2867	NW_011952065.1	100	253	1	253	1029637	1029889	2e-127	457
pxse1-2868	NW_011952024.1	100	253	1	253	1674251	1674503	2e-127	457
pxse1-2869	NW_011952624.1	100	253	1	253	113013	113265	2e-127	457
pxse1-2870	NW_011952039.1	100	253	1	253	308256	308508	2e-127	457
pxse1-2871	NW_011952744.1	100	253	1	253	32815	32563	2e-127	457
pxse1-2872	NW_011952275.1	100	253	1	253	17291	17039	2e-127	457
pxse1-2873	NW_011952185.1	100	253	1	253	38394	38646	2e-127	457
pxse1-2874	NW_011952094.1	100	253	1	253	409151	408899	2e-127	457
pxse1-2875	NW_011952055.1	100	253	1	253	563247	563499	2e-127	457
pxse1-2876	NW_011952037.1	100	253	1	253	1417989	1417737	2e-127	457
pxse1-2877	NW_011952026.1	100	253	1	253	1311764	1312016	2e-127	457
pxse1-2878	NW_011952016.1	100	253	1	253	1081577	1081829	2e-127	457
pxse1-2879	NW_011952010.1	100	253	1	253	674832	674580	2e-127	457
pxse1-2880	NW_011952010.1	100	253	1	253	713356	713608	2e-127	457
pxse1-2881	NW_011952562.1	100	253	1	253	162449	162701	2e-127	457
pxse1-2882	NW_011952491.1	100	253	1	253	8986	9238	2e-127	457
pxse1-2883	NW_011952190.1	100	253	1	253	499544	499292	2e-127	457
pxse1-2884	NW_011952028.1	100	253	1	253	1463770	1463518	2e-127	457
pxse1-2885	NW_011952122.1	100	253	1	253	450912	450660	2e-127	457
pxse1-2886	NW_011952069.1	100	253	1	253	961705	961453	2e-127	457
pxse1-2887	NW_011952032.1	100	253	1	253	282815	283067	2e-127	457
pxse1-2888	NW_011952015.1	100	253	1	253	1695042	1694790	2e-127	457
pxse1-2889	NW_011952367.1	100	253	1	253	233151	232899	2e-127	457
pxse1-2890	NW_011952201.1	100	253	1	253	129640	129388	2e-127	457
pxse1-2891	NW_011952128.1	100	253	1	253	351788	351536	2e-127	457
pxse1-2892	NW_011952127.1	100	253	1	253	457791	458043	2e-127	457
pxse1-2893	NW_011953357.1	100	253	1	253	8414	8162	2e-127	457
pxse1-2894	NW_011952901.1	100	253	1	253	25989	25737	2e-127	457
pxse1-2895	NW_011952614.1	100	253	1	253	2631	2379	2e-127	457
pxse1-2896	NW_011952601.1	100	253	1	253	106463	106715	2e-127	457
pxse1-2897	NW_011952577.1	100	253	1	253	126860	127112	2e-127	457
pxse1-2898	NW_011952476.1	100	253	1	253	39579	39327	2e-127	457
pxse1-2899	NW_011952359.1	100	253	1	253	212926	212674	2e-127	457
pxse1-2900	NW_011952354.1	100	253	1	253	71344	71092	2e-127	457
pxse1-2901	NW_011952286.1	100	253	1	253	309418	309166	2e-127	457
pxse1-2902	NW_011952273.1	100	253	1	253	417108	417360	2e-127	457
pxse1-2903	NW_011952195.1	100	253	1	253	275771	276023	2e-127	457
pxse1-2904	NW_011952192.1	100	253	1	253	278218	278470	2e-127	457
pxse1-2905	NW_011952158.1	100	253	1	253	135313	135061	2e-127	457
pxse1-2906	NW_011952149.1	100	253	1	253	96558	96810	2e-127	457
pxse1-2907	NW_011952142.1	100	253	1	253	315373	315625	2e-127	457
pxse1-2908	NW_011952138.1	100	253	1	253	748504	748252	2e-127	457
pxse1-2909	NW_011952120.1	100	253	1	253	477377	477629	2e-127	457
pxse1-2910	NW_011952105.1	100	253	1	253	704761	704509	2e-127	457
pxse1-2911	NW_011952093.1	100	253	1	253	1055125	1055377	2e-127	457
pxse1-2912	NW_011952084.1	100	253	1	253	24695	24947	2e-127	457
pxse1-2913	NW_011952070.1	100	253	1	253	63470	63722	2e-127	457
pxse1-2914	NW_011952014.1	100	253	1	253	2012449	2012701	2e-127	457
pxse1-4014	NW_011952095.1	100	252	2	253	25455	25204	6e-127	455
pxse1-4015	NW_011952265.1	100	252	2	253	24598	24849	6e-127	455
pxse1-4016	NW_011952044.1	100	252	2	253	45753	45502	6e-127	455
pxse1-4017	NW_011952201.1	100	252	2	253	402293	402042	6e-127	455
pxse1-4018	NW_011952112.1	100	252	2	253	260675	260926	6e-127	455
pxse1-4129	NW_011952504.1	100	251	3	253	195865	195615	2e-126	453
pxse1-4130	NW_011952016.1	100	251	3	253	1961253	1961003	2e-126	453
pxse1-4242	NW_011952180.1	100	250	4	253	457648	457399	7e-126	452
pxse1-4282	NW_011952367.1	100	248	6	253	176156	175909	9e-125	448
pxse1-4370	NW_011952036.1	100	224	30	253	930437	930214	9e-112	405
pxse1-4378	NW_011952132.1	100	223	31	253	378279	378501	3e-111	403
pxse1-4408	NW_011952074.1	100	209	45	253	666197	666405	1e-103	378
pxse1-4415	NW_011952014.1	100	207	47	253	688457	688251	2e-102	374
pxse1-4423	NW_011952207.1	100	200	54	253	242702	242503	1e-98	361
pxse1-4426	NW_011952281.1	100	199	55	253	463583	463385	4e-98	360
pxse1-4433	NW_011952017.1	100	197	57	253	1912427	1912623	4e-97	356
pxse1-4475	NW_011952015.1	100	178	76	253	1360839	1361016	9e-87	322
pxse1-4480	NW_011952127.1	100	177	77	253	582431	582607	3e-86	320
pxse1-4481	NW_011952014.1	100	177	77	253	1289159	1289335	3e-86	320
pxse1-4482	NW_011952132.1	100	177	77	253	209624	209800	3e-86	320
pxse1-4503	NW_011952038.1	100	173	81	253	115876	116048	5e-84	313
pxse1-4505	NW_011952515.1	100	172	82	253	11973	11802	2e-83	311
pxse1-4510	NW_011952472.1	100	170	84	253	131260	131091	2e-82	307
pxse1-4512	NW_011952069.1	100	169	85	253	802174	802342	7e-82	306
pxse1-4520	NW_011952101.1	100	166	88	253	698947	698782	3e-80	300
pxse1-4529	NW_011952278.1	100	162	92	253	78948	78787	4e-78	293
pxse1-4534	NW_011952020.1	100	161	93	253	142865	142705	1e-77	291
pxse1-4539	NW_011952094.1	100	159	95	253	201215	201373	2e-76	288
pxse1-4540	NW_011952068.1	100	159	95	253	834922	835080	2e-76	288
pxse1-4541	NW_011952051.1	100	159	95	253	1366277	1366435	2e-76	288
pxse1-4551	NW_011952027.1	100	157	97	253	939472	939628	2e-75	284
pxse1-4603	NW_011952040.1	100	140	114	253	1293883	1294022	4e-66	253
pxse1-4604	NW_011952137.1	100	140	114	253	72975	73114	4e-66	253
pxse1-4631	NW_011952167.1	100	129	125	253	117821	117949	4e-60	233
pxse1-4642	NW_011952040.1	100	128	126	253	522712	522839	1e-59	232
pxse1-4658	NW_011952018.1	100	126	128	253	1455003	1454878	1e-58	228
pxse1-4663	NW_011952024.1	100	125	129	253	1103867	1103743	5e-58	226
pxse1-4666	NW_011952055.1	100	124	130	253	96805	96682	2e-57	224
pxse1-4669	NW_011952035.1	100	123	131	253	554079	554201	6e-57	223
pxse1-4670	NW_011952021.1	100	123	131	253	1502056	1502178	6e-57	223
pxse1-4671	NW_011952186.1	100	123	131	253	333320	333198	6e-57	223
pxse1-4675	NW_011952131.1	100	122	132	253	126418	126539	2e-56	221
pxse1-4680	NW_011952544.1	100	121	133	253	75199	75079	8e-56	219
pxse1-4691	NW_011952031.1	100	118	136	253	286973	286856	3e-54	214
pxse1-4692	NW_011952496.1	100	118	136	253	28418	28535	3e-54	214
pxse1-4696	NW_011952219.1	100	117	137	253	404411	404295	1e-53	212
pxse1-4705	NW_011952179.1	100	115	139	253	226343	226229	1e-52	208
pxse1-4711	NW_011952274.1	100	113	141	253	331212	331100	2e-51	205
pxse1-4713	NW_011952044.1	100	112	142	253	562696	562585	6e-51	203
pxse1-4714	NW_011952044.1	100	112	142	253	574278	574167	6e-51	203
pxse1-4717	NW_011952078.1	100	110	144	253	404894	405003	7e-50	199
pxse1-4722	NW_011952109.1	100	108	146	253	912648	912541	9e-49	196
pxse1-4731	NW_011952106.1	100	106	148	253	48603	48498	1e-47	192
pxse1-4732	NW_011952103.1	100	106	148	253	948766	948661	1e-47	192
pxse1-4733	NW_011952207.1	100	105	149	253	615593	615697	4e-47	190
pxse1-4744	NW_011952057.1	100	103	151	253	712155	712053	5e-46	187
pxse1-4745	NW_011952292.1	100	103	151	253	213153	213255	5e-46	187
pxse1-4746	NW_011952047.1	100	103	151	253	621077	621179	5e-46	187
pxse1-4754	NW_011952032.1	100	102	152	253	996730	996831	2e-45	185
pxse1-4760	NW_011952016.1	100	101	153	253	169872	169772	6e-45	183
pxse1-4805	NW_011952577.1	100	129	124	252	131022	130894	4e-60	233
pxse1-4898	NW_011952137.1	100	206	46	251	319665	319460	6e-102	372
pxse1-4906	NW_011952230.1	100	169	83	251	287757	287925	7e-82	306
pxse1-4913	NW_011952013.1	100	102	150	251	1769761	1769660	2e-45	185
pxse1-5482	NW_011952594.1	100	158	91	248	9521	9678	6e-76	286
pxse1-5574	NW_011952871.1	100	104	145	248	30505	30402	1e-46	188
pxse1-5577	NW_011952057.1	100	102	147	248	126167	126066	2e-45	185
pxse1-5673	NW_011952301.1	100	244	1	244	67194	66951	1e-122	441
pxse1-5709	NW_011952091.1	100	144	98	241	238134	237991	3e-68	260
pxse1-5745	NW_011952018.1	100	237	1	237	1071490	1071254	8e-119	428
pxse1-5755	NW_011952014.1	100	163	75	237	1446074	1446236	1e-78	295
pxse1-5787	NW_011952018.1	100	167	69	235	2237511	2237677	8e-81	302
pxse1-5788	NW_011952058.1	100	115	121	235	1324576	1324690	1e-52	208
pxse1-5800	NW_011952010.1	100	154	80	233	1785643	1785796	9e-74	279
pxse1-5808	NW_011952430.1	100	231	1	231	217065	216835	1e-115	417
pxse1-5818	NW_011952199.1	100	100	132	231	295731	295632	2e-44	181
pxse1-5881	NW_011952122.1	100	113	111	223	813832	813944	2e-51	205
pxse1-5915	NW_011952411.1	100	192	26	217	163174	162983	2e-94	347
pxse1-5916	NW_011952097.1	100	122	96	217	251872	251751	2e-56	221
pxse1-5947	NW_011952445.1	100	207	1	207	61927	62133	2e-102	374
pxse1-5952	NW_011952046.1	100	155	51	205	727006	726852	3e-74	280
pxse1-599	NW_011952481.1	100	262	2	263	200785	200524	2e-132	473
pxse1-600	NW_011952206.1	100	262	2	263	339265	339004	2e-132	473
pxse1-6003	NW_011952070.1	100	193	1	193	264054	263862	6e-95	349
pxse1-601	NW_011952117.1	100	262	2	263	875823	876084	2e-132	473
pxse1-6012	NW_011952014.1	100	190	1	190	378042	378231	3e-93	343
pxse1-6036	NW_011952057.1	100	181	1	181	724925	724745	2e-88	327
pxse1-6069	NW_011952365.1	100	141	30	170	48974	48834	1e-66	255
pxse1-6085	NW_011952074.1	100	165	1	165	1195293	1195457	1e-79	298
pxse1-6086	NW_011952125.1	100	164	2	165	287208	287045	4e-79	297
pxse1-6092	NW_011952013.1	100	162	3	164	1770294	1770133	4e-78	293
pxse1-6103	NW_011952437.1	100	159	1	159	30350	30508	2e-76	288
pxse1-6175	NW_011952196.1	100	134	1	134	397735	397868	7e-63	242
pxse1-6204	NW_011952056.1	100	121	1	121	1226026	1226146	8e-56	219
pxse1-646	NW_011952125.1	100	261	3	263	496497	496237	8e-132	471
pxse1-647	NW_011952087.1	100	261	3	263	473009	472749	8e-132	471
pxse1-741	NW_011952114.1	100	234	30	263	726027	725794	4e-117	423
pxse1-785	NW_011952079.1	100	181	83	263	377555	377735	2e-88	327
pxse1-813	NW_011952019.1	100	153	111	263	1682027	1682179	3e-73	277
pxse1-869	NW_011952071.1	100	112	152	263	41038	40927	6e-51	203
pxse1-905	NW_011952504.1	100	262	1	262	201556	201295	2e-132	473
pxse1-906	NW_011952189.1	100	262	1	262	212910	212649	2e-132	473
pxse1-907	NW_011952107.1	100	262	1	262	354345	354084	2e-132	473
pxse1-908	NW_011952083.1	100	262	1	262	582119	581858	2e-132	473
pxse1-960	NW_011952321.1	100	101	162	262	99467	99367	6e-45	183
pxse1-1052	NW_011952147.1	99.62	261	1	261	50237	49977	3e-130	466
pxse1-1053	NW_011952394.1	99.62	261	1	261	34048	34308	3e-130	466
pxse1-1054	NW_011952200.1	99.62	261	1	261	200937	200677	3e-130	466
pxse1-1055	NW_011952200.1	99.62	261	1	261	487368	487108	3e-130	466
pxse1-1056	NW_011952115.1	99.62	261	1	261	258005	257745	3e-130	466
pxse1-1057	NW_011952106.1	99.62	261	1	261	987543	987284	4e-129	462
pxse1-1058	NW_011952011.1	99.62	261	1	261	2850734	2850474	3e-130	466
pxse1-1059	NW_011952027.1	99.62	261	1	261	623003	623262	4e-129	462
pxse1-106	NW_011952131.1	99.62	264	1	263	496437	496174	9e-131	468
pxse1-1060	NW_011952760.1	99.62	261	1	261	59113	58853	3e-130	466
pxse1-1061	NW_011952515.1	99.62	261	1	261	117939	118199	3e-130	466
pxse1-1062	NW_011952328.1	99.62	261	1	261	222528	222268	3e-130	466
pxse1-1063	NW_011952292.1	99.62	261	1	261	357131	356871	3e-130	466
pxse1-1064	NW_011952239.1	99.62	261	1	261	512673	512413	3e-130	466
pxse1-1065	NW_011952235.1	99.62	261	1	261	265142	264882	3e-130	466
pxse1-1066	NW_011952185.1	99.62	261	1	261	90884	91143	4e-129	462
pxse1-1067	NW_011952094.1	99.62	261	1	261	533746	534006	3e-130	466
pxse1-1068	NW_011952055.1	99.62	261	1	261	381928	382188	3e-130	466
pxse1-1069	NW_011952041.1	99.62	261	1	261	234568	234828	3e-130	466
pxse1-1070	NW_011952037.1	99.62	261	1	261	825915	826175	3e-130	466
pxse1-1071	NW_011952689.1	99.62	261	1	261	95234	94975	4e-129	462
pxse1-1072	NW_011952333.1	99.62	261	1	261	341362	341103	4e-129	462
pxse1-1073	NW_011952222.1	99.62	261	1	261	467219	466960	4e-129	462
pxse1-1255	NW_011952040.1	99.62	260	2	261	1038902	1039161	1e-129	464
pxse1-1382	NW_011952203.1	99.62	260	1	260	116328	116070	1e-128	461
pxse1-1383	NW_011952075.1	99.62	260	1	260	656247	656506	1e-129	464
pxse1-1384	NW_011952214.1	99.62	260	1	260	99998	99740	1e-128	461
pxse1-1475	NW_011952135.1	99.62	260	1	259	796736	796477	1e-128	461
pxse1-182	NW_011952013.1	99.62	263	1	263	2452125	2452386	3e-130	466
pxse1-183	NW_011952616.1	99.62	263	1	263	93464	93726	3e-131	470
pxse1-184	NW_011952583.1	99.62	263	1	263	142665	142927	3e-131	470
pxse1-185	NW_011952394.1	99.62	263	1	263	182591	182853	3e-131	470
pxse1-186	NW_011952355.1	99.62	263	1	263	101409	101671	3e-131	470
pxse1-187	NW_011952281.1	99.62	263	1	263	453524	453786	3e-131	470
pxse1-188	NW_011952261.1	99.62	263	1	263	124303	124041	3e-131	470
pxse1-189	NW_011952243.1	99.62	263	1	263	177273	177535	3e-131	470
pxse1-190	NW_011952217.1	99.62	263	1	263	306453	306191	3e-131	470
pxse1-191	NW_011952174.1	99.62	263	1	263	627930	628192	3e-131	470
pxse1-192	NW_011952164.1	99.62	263	1	263	288619	288357	3e-131	470
pxse1-193	NW_011952162.1	99.62	263	1	263	49985	50247	3e-131	470
pxse1-194	NW_011952148.1	99.62	263	1	263	643104	642842	3e-131	470
pxse1-195	NW_011952115.1	99.62	263	1	263	756545	756283	3e-131	470
pxse1-196	NW_011952106.1	99.62	263	1	263	304357	304095	3e-131	470
pxse1-197	NW_011952104.1	99.62	263	1	263	854732	854470	3e-131	470
pxse1-198	NW_011952095.1	99.62	263	1	263	12472	12210	3e-131	470
pxse1-199	NW_011952079.1	99.62	263	1	263	443213	442951	3e-131	470
pxse1-200	NW_011952071.1	99.62	263	1	263	736513	736775	3e-131	470
pxse1-201	NW_011952065.1	99.62	263	1	263	1241927	1242189	3e-131	470
pxse1-202	NW_011952038.1	99.62	263	1	263	1521605	1521343	3e-131	470
pxse1-203	NW_011952011.1	99.62	263	1	263	210341	210603	3e-131	470
pxse1-204	NW_011952011.1	99.62	263	1	263	3056102	3055840	3e-131	470
pxse1-205	NW_011952744.1	99.62	263	1	263	30299	30038	3e-130	466
pxse1-206	NW_011952596.1	99.62	263	1	263	126036	126297	3e-130	466
pxse1-207	NW_011952501.1	99.62	263	1	263	82483	82744	3e-130	466
pxse1-208	NW_011952343.1	99.62	263	1	263	34983	35244	3e-130	466
pxse1-209	NW_011952319.1	99.62	263	1	263	252916	252655	3e-130	466
pxse1-210	NW_011952319.1	99.62	263	1	263	287747	287486	3e-130	466
pxse1-211	NW_011952203.1	99.62	263	1	263	281422	281161	3e-130	466
pxse1-212	NW_011952092.1	99.62	263	1	263	490288	490027	3e-130	466
pxse1-213	NW_011952026.1	99.62	263	1	263	1581901	1581640	3e-130	466
pxse1-602	NW_011952624.1	99.62	262	2	263	17599	17338	9e-131	468
pxse1-603	NW_011952271.1	99.62	262	2	263	336999	337260	9e-131	468
pxse1-604	NW_011953454.1	99.62	262	2	263	1850	2110	1e-129	464
pxse1-605	NW_011952579.1	99.62	262	2	263	114993	115253	1e-129	464
pxse1-606	NW_011952453.1	99.62	262	2	263	28100	28360	1e-129	464
pxse1-648	NW_011952054.1	99.62	261	3	263	382980	382720	3e-130	466
pxse1-649	NW_011952274.1	99.62	261	3	263	385712	385452	3e-130	466
pxse1-650	NW_011952235.1	99.62	261	3	263	74071	74331	3e-130	466
pxse1-909	NW_011952401.1	99.62	262	1	262	241687	241426	9e-131	468
pxse1-910	NW_011952197.1	99.62	262	1	262	136654	136393	9e-131	468
pxse1-911	NW_011952054.1	99.62	262	1	262	697518	697779	9e-131	468
pxse1-946	NW_011953035.1	99.62	260	3	262	3691	3433	1e-128	461
pxse1-1270	NW_011952021.1	99.61	259	3	261	125012	125270	4e-129	462
pxse1-1271	NW_011952020.1	99.61	259	3	261	1907050	1906793	5e-128	459
pxse1-1418	NW_011952059.1	99.61	255	6	260	292254	292000	6e-127	455
pxse1-1496	NW_011952255.1	99.61	259	1	259	472681	472938	5e-128	459
pxse1-1497	NW_011952057.1	99.61	259	1	259	1294705	1294963	4e-129	462
pxse1-1498	NW_011952023.1	99.61	259	1	259	368204	368462	4e-129	462
pxse1-1499	NW_011952087.1	99.61	259	1	259	605193	604935	4e-129	462
pxse1-1500	NW_011952104.1	99.61	259	1	259	41456	41199	5e-128	459
pxse1-1501	NW_011952071.1	99.61	259	1	259	620432	620690	4e-129	462
pxse1-1502	NW_011952257.1	99.61	259	1	259	143280	143538	4e-129	462
pxse1-1503	NW_011952202.1	99.61	259	1	259	433806	433548	4e-129	462
pxse1-1504	NW_011952188.1	99.61	259	1	259	70994	71252	4e-129	462
pxse1-1505	NW_011952044.1	99.61	259	1	259	1267871	1267613	4e-129	462
pxse1-1506	NW_011952043.1	99.61	259	1	259	113014	113272	4e-129	462
pxse1-1507	NW_011952404.1	99.61	259	1	259	168469	168212	5e-128	459
pxse1-1660	NW_011952206.1	99.61	258	2	259	277426	277683	1e-128	461
pxse1-1675	NW_011952031.1	99.61	257	3	259	234033	234288	6e-127	455
pxse1-1676	NW_011952286.1	99.61	257	3	259	294701	294956	6e-127	455
pxse1-1677	NW_011952244.1	99.61	257	3	259	539057	538802	6e-127	455
pxse1-1779	NW_011952088.1	99.61	258	1	258	843594	843337	1e-128	461
pxse1-1780	NW_011952018.1	99.61	258	1	258	759421	759678	1e-128	461
pxse1-1781	NW_011952204.1	99.61	258	1	258	457858	458115	1e-128	461
pxse1-1782	NW_011952021.1	99.61	258	1	258	1280502	1280245	1e-128	461
pxse1-1783	NW_011952871.1	99.61	258	1	258	41478	41735	1e-128	461
pxse1-1784	NW_011952313.1	99.61	258	1	258	7317	7574	1e-128	461
pxse1-1785	NW_011952193.1	99.61	258	1	258	338745	339001	2e-127	457
pxse1-1786	NW_011952103.1	99.61	258	1	258	125032	124775	1e-128	461
pxse1-1807	NW_011952156.1	99.61	257	2	258	214992	214736	5e-128	459
pxse1-1860	NW_011952369.1	99.61	258	1	257	148306	148049	2e-127	457
pxse1-1887	NW_011952107.1	99.61	257	1	257	829999	830254	6e-127	455
pxse1-1888	NW_011952033.1	99.61	257	1	257	471833	471578	6e-127	455
pxse1-1889	NW_011952021.1	99.61	257	1	257	344867	344611	5e-128	459
pxse1-1890	NW_011952301.1	99.61	257	1	257	272488	272232	5e-128	459
pxse1-1891	NW_011952670.1	99.61	257	1	257	7394	7138	5e-128	459
pxse1-1892	NW_011952655.1	99.61	257	1	257	12393	12649	5e-128	459
pxse1-1893	NW_011952462.1	99.61	257	1	257	194181	194437	5e-128	459
pxse1-1894	NW_011952436.1	99.61	257	1	257	87528	87784	5e-128	459
pxse1-1895	NW_011952127.1	99.61	257	1	257	621495	621239	5e-128	459
pxse1-1896	NW_011952067.1	99.61	257	1	257	5240	5496	5e-128	459
pxse1-1897	NW_011952052.1	99.61	257	1	257	1164843	1164587	5e-128	459
pxse1-1898	NW_011952062.1	99.61	257	1	257	542680	542935	6e-127	455
pxse1-2055	NW_011952034.1	99.61	255	3	257	1162020	1162274	6e-127	455
pxse1-2184	NW_011952016.1	99.61	256	1	256	2378407	2378152	2e-127	457
pxse1-2185	NW_011952090.1	99.61	256	1	256	633213	632958	2e-127	457
pxse1-2186	NW_011952032.1	99.61	256	1	256	1564377	1564632	2e-127	457
pxse1-2187	NW_011952154.1	99.61	256	1	256	135214	134959	2e-127	457
pxse1-2279	NW_011952040.1	99.61	255	1	255	12626	12372	6e-127	455
pxse1-2280	NW_011952023.1	99.61	255	1	255	755051	755305	6e-127	455
pxse1-2281	NW_011952013.1	99.61	255	1	255	1254765	1254511	6e-127	455
pxse1-2282	NW_011952013.1	99.61	255	1	255	1864502	1864248	6e-127	455
pxse1-2283	NW_011952355.1	99.61	255	1	255	3310	3564	6e-127	455
pxse1-2284	NW_011952355.1	99.61	255	1	255	214796	215050	6e-127	455
pxse1-2285	NW_011952164.1	99.61	255	1	255	437476	437730	6e-127	455
pxse1-2286	NW_011952115.1	99.61	255	1	255	455380	455126	6e-127	455
pxse1-2287	NW_011952011.1	99.61	255	1	255	2820193	2820447	6e-127	455
pxse1-2288	NW_011952468.1	99.61	255	1	255	54369	54115	6e-127	455
pxse1-2289	NW_011952468.1	99.61	255	1	255	193162	193416	6e-127	455
pxse1-2290	NW_011952199.1	99.61	255	1	255	329401	329147	6e-127	455
pxse1-2291	NW_011952475.1	99.61	255	1	255	198673	198419	6e-127	455
pxse1-2292	NW_011952409.1	99.61	255	1	255	25123	24869	6e-127	455
pxse1-2293	NW_011952223.1	99.61	255	1	255	498890	499144	6e-127	455
pxse1-2294	NW_011952126.1	99.61	255	1	255	724729	724983	6e-127	455
pxse1-2295	NW_011952097.1	99.61	255	1	255	212841	212587	6e-127	455
pxse1-2296	NW_011952012.1	99.61	255	1	255	318783	318529	6e-127	455
pxse1-2297	NW_011952633.1	99.61	255	1	255	64378	64125	7e-126	452
pxse1-2298	NW_011952467.1	99.61	255	1	255	166660	166407	7e-126	452
pxse1-2299	NW_011952403.1	99.61	255	1	255	32294	32547	7e-126	452
pxse1-2300	NW_011952096.1	99.61	255	1	255	826761	827014	7e-126	452
pxse1-2556	NW_011952064.1	99.61	254	1	254	1101716	1101968	3e-125	450
pxse1-2557	NW_011952149.1	99.61	254	1	254	641821	642074	2e-126	453
pxse1-2792	NW_011952039.1	99.61	254	1	253	1560307	1560560	3e-125	450
pxse1-2793	NW_011952350.1	99.61	254	1	253	220776	220523	3e-125	450
pxse1-705	NW_011952319.1	99.61	257	7	263	260317	260573	5e-128	459
pxse1-1699	NW_011952013.1	99.6	252	8	259	636983	637234	3e-125	450
pxse1-1702	NW_011952554.1	99.6	249	11	259	8233	7985	1e-123	444
pxse1-2220	NW_011952252.1	99.6	253	4	256	481738	481990	7e-126	452
pxse1-2447	NW_011952119.1	99.6	253	3	255	183552	183804	7e-126	452
pxse1-2463	NW_011952212.1	99.6	252	4	255	182632	182883	3e-125	450
pxse1-2915	NW_011952226.1	99.6	253	1	253	127795	127543	7e-126	452
pxse1-2916	NW_011952088.1	99.6	253	1	253	240750	241002	7e-126	452
pxse1-2917	NW_011952078.1	99.6	253	1	253	1122310	1122058	7e-126	452
pxse1-2918	NW_011952040.1	99.6	253	1	253	1295157	1295409	7e-126	452
pxse1-2919	NW_011952036.1	99.6	253	1	253	242174	241922	7e-126	452
pxse1-2920	NW_011952036.1	99.6	253	1	253	451758	452009	9e-125	448
pxse1-2921	NW_011952018.1	99.6	253	1	253	1444697	1444446	9e-125	448
pxse1-2922	NW_011952107.1	99.6	253	1	253	878356	878104	7e-126	452
pxse1-2923	NW_011952382.1	99.6	253	1	253	324503	324755	7e-126	452
pxse1-2924	NW_011952162.1	99.6	253	1	253	95356	95104	7e-126	452
pxse1-2925	NW_011952104.1	99.6	253	1	253	172689	172941	7e-126	452
pxse1-2926	NW_011952065.1	99.6	253	1	253	467343	467092	9e-125	448
pxse1-2927	NW_011952038.1	99.6	253	1	253	150500	150751	9e-125	448
pxse1-2928	NW_011952024.1	99.6	253	1	253	939159	938907	7e-126	452
pxse1-2929	NW_011952024.1	99.6	253	1	253	1586020	1585768	7e-126	452
pxse1-2930	NW_011952624.1	99.6	253	1	253	64083	63832	9e-125	448
pxse1-2931	NW_011952165.1	99.6	253	1	253	26241	26493	7e-126	452
pxse1-2932	NW_011952131.1	99.6	253	1	253	162744	162996	7e-126	452
pxse1-2933	NW_011952054.1	99.6	253	1	253	682158	681907	9e-125	448
pxse1-2934	NW_011952027.1	99.6	253	1	253	94355	94607	7e-126	452
pxse1-2935	NW_011952296.1	99.6	253	1	253	70668	70920	7e-126	452
pxse1-2936	NW_011952274.1	99.6	253	1	253	437798	438049	9e-125	448
pxse1-2937	NW_011952180.1	99.6	253	1	253	159997	159746	9e-125	448
pxse1-2938	NW_011952153.1	99.6	253	1	253	497005	497257	7e-126	452
pxse1-2939	NW_011952133.1	99.6	253	1	253	438785	439037	7e-126	452
pxse1-2940	NW_011952059.1	99.6	253	1	253	559453	559704	9e-125	448
pxse1-2941	NW_011952055.1	99.6	253	1	253	1115600	1115852	7e-126	452
pxse1-2942	NW_011952037.1	99.6	253	1	253	1052047	1051795	7e-126	452
pxse1-2943	NW_011952037.1	99.6	253	1	253	1369723	1369471	7e-126	452
pxse1-2944	NW_011952037.1	99.6	253	1	253	1386482	1386734	7e-126	452
pxse1-2945	NW_011952033.1	99.6	253	1	253	1330072	1329820	7e-126	452
pxse1-2946	NW_011952033.1	99.6	253	1	253	436445	436696	9e-125	448
pxse1-2947	NW_011952026.1	99.6	253	1	253	1080732	1080480	7e-126	452
pxse1-2948	NW_011952026.1	99.6	253	1	253	1526525	1526777	7e-126	452
pxse1-2949	NW_011952010.1	99.6	253	1	253	129960	130212	7e-126	452
pxse1-2950	NW_011952010.1	99.6	253	1	253	1595558	1595810	7e-126	452
pxse1-2951	NW_011952010.1	99.6	253	1	253	1925430	1925178	7e-126	452
pxse1-2952	NW_011952010.1	99.6	253	1	253	3224026	3223774	7e-126	452
pxse1-2953	NW_011952241.1	99.6	253	1	253	122086	121834	7e-126	452
pxse1-2954	NW_011952366.1	99.6	253	1	253	255631	255379	7e-126	452
pxse1-2955	NW_011952207.1	99.6	253	1	253	141434	141182	7e-126	452
pxse1-2956	NW_011952028.1	99.6	253	1	253	1685799	1685547	7e-126	452
pxse1-2957	NW_011952021.1	99.6	253	1	253	2039208	2039460	7e-126	452
pxse1-2958	NW_011952020.1	99.6	253	1	253	244967	244715	7e-126	452
pxse1-2959	NW_011952020.1	99.6	253	1	253	587309	587560	9e-125	448
pxse1-2960	NW_011952301.1	99.6	253	1	253	68041	68293	7e-126	452
pxse1-2961	NW_011952172.1	99.6	253	1	253	401317	401569	7e-126	452
pxse1-2962	NW_011952172.1	99.6	253	1	253	699394	699645	9e-125	448
pxse1-2963	NW_011952116.1	99.6	253	1	253	614432	614684	7e-126	452
pxse1-2964	NW_011952090.1	99.6	253	1	253	581722	581470	7e-126	452
pxse1-2965	NW_011952034.1	99.6	253	1	253	670792	670541	9e-125	448
pxse1-2966	NW_011952025.1	99.6	253	1	253	1609945	1610196	9e-125	448
pxse1-2967	NW_011952019.1	99.6	253	1	253	107104	106852	7e-126	452
pxse1-2968	NW_011952019.1	99.6	253	1	253	666142	665890	7e-126	452
pxse1-2969	NW_011952019.1	99.6	253	1	253	1427258	1427006	7e-126	452
pxse1-2970	NW_011952019.1	99.6	253	1	253	2081366	2081114	7e-126	452
pxse1-2971	NW_011952015.1	99.6	253	1	253	1058210	1058462	7e-126	452
pxse1-2972	NW_011952227.1	99.6	253	1	253	379545	379797	7e-126	452
pxse1-2973	NW_011952137.1	99.6	253	1	253	208572	208321	9e-125	448
pxse1-2974	NW_011952137.1	99.6	253	1	253	271522	271271	9e-125	448
pxse1-2975	NW_011952077.1	99.6	253	1	253	443840	444092	7e-126	452
pxse1-2976	NW_011952067.1	99.6	253	1	253	421234	421486	7e-126	452
pxse1-2977	NW_011952901.1	99.6	253	1	253	32419	32671	7e-126	452
pxse1-2978	NW_011952354.1	99.6	253	1	253	269843	270095	7e-126	452
pxse1-2979	NW_011952311.1	99.6	253	1	253	278122	277870	7e-126	452
pxse1-2980	NW_011952267.1	99.6	253	1	253	195497	195749	7e-126	452
pxse1-2981	NW_011952237.1	99.6	253	1	253	506804	507055	9e-125	448
pxse1-2982	NW_011952216.1	99.6	253	1	253	5174	4923	9e-125	448
pxse1-2983	NW_011952161.1	99.6	253	1	253	52321	52573	7e-126	452
pxse1-2984	NW_011952161.1	99.6	253	1	253	737894	737642	7e-126	452
pxse1-2985	NW_011952158.1	99.6	253	1	253	717639	717891	7e-126	452
pxse1-2986	NW_011952158.1	99.6	253	1	253	369314	369565	9e-125	448
pxse1-2987	NW_011952105.1	99.6	253	1	253	665138	664887	9e-125	448
pxse1-2988	NW_011952084.1	99.6	253	1	253	171419	171671	7e-126	452
pxse1-2989	NW_011952084.1	99.6	253	1	253	598166	598418	7e-126	452
pxse1-2990	NW_011952084.1	99.6	253	1	253	737378	737126	7e-126	452
pxse1-2991	NW_011952081.1	99.6	253	1	253	29716	29464	7e-126	452
pxse1-2992	NW_011952409.1	99.6	253	1	253	231663	231411	7e-126	452
pxse1-2993	NW_011952145.1	99.6	253	1	253	735472	735220	7e-126	452
pxse1-2994	NW_011952097.1	99.6	253	1	253	192186	192438	7e-126	452
pxse1-2995	NW_011952097.1	99.6	253	1	253	285114	284862	7e-126	452
pxse1-2996	NW_011952097.1	99.6	253	1	253	526905	526653	7e-126	452
pxse1-2997	NW_011952062.1	99.6	253	1	253	497140	497392	7e-126	452
pxse1-2998	NW_011952053.1	99.6	253	1	253	49018	48767	9e-125	448
pxse1-2999	NW_011952012.1	99.6	253	1	253	1184164	1183912	7e-126	452
pxse1-3000	NW_011952387.1	99.6	253	1	253	21594	21343	9e-125	448
pxse1-3001	NW_011952119.1	99.6	253	1	253	627378	627630	7e-126	452
pxse1-3002	NW_011952076.1	99.6	253	1	253	12804	12552	7e-126	452
pxse1-3003	NW_011952076.1	99.6	253	1	253	1177473	1177221	7e-126	452
pxse1-3004	NW_011952066.1	99.6	253	1	253	279497	279749	7e-126	452
pxse1-3005	NW_011952051.1	99.6	253	1	253	1357884	1357632	7e-126	452
pxse1-3006	NW_011952045.1	99.6	253	1	253	1074982	1075234	7e-126	452
pxse1-3007	NW_011953501.1	99.6	253	1	253	2231	1979	7e-126	452
pxse1-3008	NW_011953200.1	99.6	253	1	253	934	682	7e-126	452
pxse1-3009	NW_011953143.1	99.6	253	1	253	8892	8640	7e-126	452
pxse1-3010	NW_011953119.1	99.6	253	1	253	10085	9833	7e-126	452
pxse1-3011	NW_011953112.1	99.6	253	1	253	4714	4966	7e-126	452
pxse1-3012	NW_011953093.1	99.6	253	1	253	16989	17241	7e-126	452
pxse1-3013	NW_011953081.1	99.6	253	1	253	18762	19014	7e-126	452
pxse1-3014	NW_011952803.1	99.6	253	1	253	55372	55120	7e-126	452
pxse1-3015	NW_011952800.1	99.6	253	1	253	10839	10587	7e-126	452
pxse1-3016	NW_011952793.1	99.6	253	1	253	36811	36559	7e-126	452
pxse1-3017	NW_011952706.1	99.6	253	1	253	43644	43896	7e-126	452
pxse1-3018	NW_011952663.1	99.6	253	1	253	107613	107361	7e-126	452
pxse1-3019	NW_011952618.1	99.6	253	1	253	68889	69141	7e-126	452
pxse1-3020	NW_011952576.1	99.6	253	1	253	128874	128622	7e-126	452
pxse1-3021	NW_011952546.1	99.6	253	1	253	99125	99377	7e-126	452
pxse1-3022	NW_011952543.1	99.6	253	1	253	131710	131458	7e-126	452
pxse1-3023	NW_011952511.1	99.6	253	1	253	96338	96086	7e-126	452
pxse1-3024	NW_011952489.1	99.6	253	1	253	146094	145842	7e-126	452
pxse1-3025	NW_011952480.1	99.6	253	1	253	21729	21981	7e-126	452
pxse1-3026	NW_011952461.1	99.6	253	1	253	188751	189002	9e-125	448
pxse1-3027	NW_011952454.1	99.6	253	1	253	42500	42248	7e-126	452
pxse1-3028	NW_011952446.1	99.6	253	1	253	156728	156476	7e-126	452
pxse1-3029	NW_011952412.1	99.6	253	1	253	282016	281764	7e-126	452
pxse1-3030	NW_011952412.1	99.6	253	1	253	256750	256499	9e-125	448
pxse1-3031	NW_011952383.1	99.6	253	1	253	7685	7433	7e-126	452
pxse1-3032	NW_011952381.1	99.6	253	1	253	243186	242934	7e-126	452
pxse1-3033	NW_011952380.1	99.6	253	1	253	20952	21204	7e-126	452
pxse1-3034	NW_011952380.1	99.6	253	1	253	133805	134057	7e-126	452
pxse1-3035	NW_011952379.1	99.6	253	1	253	40593	40845	7e-126	452
pxse1-3036	NW_011952379.1	99.6	253	1	253	98349	98098	9e-125	448
pxse1-3037	NW_011952334.1	99.6	253	1	253	169306	169054	7e-126	452
pxse1-3038	NW_011952320.1	99.6	253	1	253	50010	49758	7e-126	452
pxse1-3039	NW_011952260.1	99.6	253	1	253	23114	22862	7e-126	452
pxse1-3040	NW_011952233.1	99.6	253	1	253	383552	383804	7e-126	452
pxse1-3041	NW_011952220.1	99.6	253	1	253	126654	126906	7e-126	452
pxse1-3042	NW_011952215.1	99.6	253	1	253	494020	493768	7e-126	452
pxse1-3043	NW_011952177.1	99.6	253	1	253	434404	434152	7e-126	452
pxse1-3044	NW_011952157.1	99.6	253	1	253	123570	123822	7e-126	452
pxse1-3045	NW_011952143.1	99.6	253	1	253	6837	6585	7e-126	452
pxse1-3046	NW_011952123.1	99.6	253	1	253	54275	54023	7e-126	452
pxse1-3047	NW_011952110.1	99.6	253	1	253	725005	724753	7e-126	452
pxse1-3048	NW_011952082.1	99.6	253	1	253	823841	823589	7e-126	452
pxse1-3049	NW_011952668.1	99.6	253	1	253	29932	29681	9e-125	448
pxse1-3050	NW_011952539.1	99.6	253	1	253	94253	94504	9e-125	448
pxse1-3051	NW_011952497.1	99.6	253	1	253	63233	63484	9e-125	448
pxse1-3052	NW_011952460.1	99.6	253	1	253	48358	48107	9e-125	448
pxse1-3053	NW_011952422.1	99.6	253	2	253	168825	169077	9e-125	448
pxse1-3054	NW_011952406.1	99.6	253	1	253	128290	128039	9e-125	448
pxse1-3055	NW_011952406.1	99.6	253	1	253	224176	224427	9e-125	448
pxse1-3056	NW_011952399.1	99.6	253	1	253	9670	9419	9e-125	448
pxse1-3057	NW_011952398.1	99.6	253	1	253	168475	168726	9e-125	448
pxse1-3058	NW_011952351.1	99.6	253	1	253	21984	22235	9e-125	448
pxse1-3059	NW_011952295.1	99.6	253	1	253	238905	239156	9e-125	448
pxse1-4019	NW_011952018.1	99.6	252	2	253	925707	925958	3e-125	450
pxse1-4020	NW_011952024.1	99.6	252	2	253	765722	765972	3e-124	446
pxse1-4021	NW_011952094.1	99.6	252	2	253	822492	822242	3e-124	446
pxse1-4022	NW_011952099.1	99.6	252	2	253	365480	365731	3e-125	450
pxse1-4023	NW_011952166.1	99.6	252	2	253	391815	392066	3e-125	450
pxse1-4024	NW_011952089.1	99.6	252	2	253	135468	135217	3e-125	450
pxse1-4025	NW_011952020.1	99.6	252	2	253	1724295	1724546	3e-125	450
pxse1-4026	NW_011952393.1	99.6	252	2	253	118408	118157	3e-125	450
pxse1-4027	NW_011952249.1	99.6	252	2	253	208582	208331	3e-125	450
pxse1-4028	NW_011952127.1	99.6	252	2	253	675536	675786	3e-124	446
pxse1-4029	NW_011952560.1	99.6	252	2	253	144357	144106	3e-125	450
pxse1-4030	NW_011952082.1	99.6	252	2	253	1103344	1103094	3e-124	446
pxse1-4031	NW_011952248.1	99.6	252	2	253	79406	79155	3e-125	450
pxse1-4131	NW_011952040.1	99.6	251	3	253	971340	971090	9e-125	448
pxse1-4132	NW_011952125.1	99.6	251	3	253	105835	105585	9e-125	448
pxse1-4133	NW_011952174.1	99.6	251	3	253	662245	662495	9e-125	448
pxse1-4134	NW_011952104.1	99.6	251	3	253	200965	200715	9e-125	448
pxse1-4135	NW_011952071.1	99.6	251	3	253	113859	114109	9e-125	448
pxse1-4136	NW_011952039.1	99.6	251	3	253	706285	706535	9e-125	448
pxse1-4137	NW_011952092.1	99.6	251	3	253	738250	738500	9e-125	448
pxse1-4138	NW_011952033.1	99.6	251	3	253	439503	439752	1e-123	444
pxse1-4139	NW_011952026.1	99.6	251	3	253	1378294	1378044	9e-125	448
pxse1-4140	NW_011952179.1	99.6	251	3	253	489669	489419	9e-125	448
pxse1-4141	NW_011952192.1	99.6	251	3	253	399700	399450	9e-125	448
pxse1-4142	NW_011952136.1	99.6	251	3	253	448797	448548	1e-123	444
pxse1-4143	NW_011952042.1	99.6	251	3	253	1162836	1162586	9e-125	448
pxse1-4144	NW_011952097.1	99.6	251	3	253	652899	653149	9e-125	448
pxse1-4145	NW_011952574.1	99.6	251	3	253	120565	120815	9e-125	448
pxse1-4146	NW_011952730.1	99.6	251	3	253	17724	17474	9e-125	448
pxse1-4147	NW_011952539.1	99.6	251	3	253	13055	12805	9e-125	448
pxse1-4243	NW_011952154.1	99.6	250	4	253	225574	225325	3e-124	446
pxse1-4244	NW_011952427.1	99.6	250	4	253	157029	156780	3e-124	446
pxse1-4260	NW_011952261.1	99.6	249	5	253	318929	319176	1e-122	441
pxse1-4261	NW_011952264.1	99.6	249	5	253	214195	214443	1e-123	444
pxse1-4262	NW_011952012.1	99.6	249	5	253	1383277	1383524	1e-122	441
pxse1-4263	NW_011952060.1	99.6	249	5	253	1079817	1079570	1e-122	441
pxse1-4283	NW_011952165.1	99.6	248	6	253	634975	635222	4e-123	443
pxse1-4284	NW_011952199.1	99.6	248	7	253	8570	8817	5e-122	439
pxse1-4285	NW_011952188.1	99.6	248	6	253	623824	623578	5e-122	439
pxse1-4286	NW_011952077.1	99.6	248	6	253	620439	620686	4e-123	443
pxse1-4293	NW_011952166.1	99.6	247	7	253	72681	72927	1e-122	441
pxse1-4294	NW_011952145.1	99.6	247	7	253	47712	47466	1e-122	441
pxse1-4793	NW_011952471.1	99.6	251	2	252	159946	160196	9e-125	448
pxse1-4824	NW_011952125.1	99.6	251	1	251	31450	31700	9e-125	448
pxse1-4825	NW_011952016.1	99.6	251	1	251	2072321	2072072	1e-123	444
pxse1-4826	NW_011952010.1	99.6	251	1	251	2355386	2355635	1e-123	444
pxse1-4827	NW_011952302.1	99.6	251	1	251	231154	230905	1e-123	444
pxse1-4828	NW_011952137.1	99.6	251	1	251	28508	28258	9e-125	448
pxse1-4829	NW_011952081.1	99.6	251	1	251	855406	855156	9e-125	448
pxse1-4830	NW_011952134.1	99.6	251	1	251	531930	531680	9e-125	448
pxse1-4877	NW_011952319.1	99.6	250	2	251	258233	258481	4e-123	443
pxse1-4881	NW_011952319.1	99.6	249	3	251	319973	320221	1e-123	444
pxse1-4918	NW_011952125.1	99.6	250	1	250	107559	107807	4e-123	443
pxse1-4923	NW_011952092.1	99.6	250	1	249	674133	673884	4e-123	443
pxse1-5317	NW_011952174.1	99.6	247	2	248	121195	120949	1e-122	441
pxse1-5598	NW_011952278.1	99.6	247	1	247	150176	150422	1e-122	441
pxse1-717	NW_011952113.1	99.6	252	12	263	559891	559641	3e-124	446
pxse1-4311	NW_011952140.1	99.59	243	11	253	468208	468450	2e-120	434
pxse1-5342	NW_011952183.1	99.59	246	3	248	194949	194704	5e-122	439
pxse1-5659	NW_011952214.1	99.59	245	1	245	305999	305755	2e-121	437
pxse1-5674	NW_011952131.1	99.59	244	1	244	291551	291794	6e-121	435
pxse1-732	NW_011952011.1	99.59	245	19	263	2275549	2275305	2e-121	437
pxse1-4337	NW_011952409.1	99.58	236	18	253	233374	233139	1e-116	421
pxse1-2486	NW_011952030.1	99.57	234	22	255	1464952	1465185	1e-115	417
pxse1-4342	NW_011952047.1	99.57	235	19	253	301184	301418	4e-116	419
pxse1-4343	NW_011952023.1	99.57	234	20	253	1545343	1545575	2e-114	414
pxse1-4350	NW_011952272.1	99.57	232	22	253	12313	12082	2e-114	414
pxse1-5751	NW_011952246.1	99.57	235	3	237	266356	266122	4e-116	419
pxse1-5789	NW_011952073.1	99.57	234	1	234	593682	593915	1e-115	417
pxse1-742	NW_011952272.1	99.57	234	30	263	102008	102241	1e-115	417
pxse1-2096	NW_011952123.1	99.56	225	33	257	256217	256441	1e-110	401
pxse1-4363	NW_011952153.1	99.56	226	28	253	356492	356717	3e-111	403
pxse1-5831	NW_011952082.1	99.56	229	1	229	584962	585189	9e-112	405
pxse1-5849	NW_011952010.1	99.56	227	1	227	1201181	1201407	9e-112	405
pxse1-5850	NW_011952015.1	99.56	227	1	227	473858	474084	9e-112	405
pxse1-5851	NW_011952411.1	99.56	227	1	227	166040	165814	9e-112	405
pxse1-5862	NW_011952264.1	99.56	226	1	226	352578	352803	3e-111	403
pxse1-4371	NW_011952169.1	99.55	224	30	253	612991	612768	4e-110	399
pxse1-4381	NW_011952348.1	99.55	222	32	253	159324	159103	5e-109	396
pxse1-4382	NW_011952113.1	99.55	222	32	253	31980	31759	5e-109	396
pxse1-4387	NW_011952182.1	99.55	221	33	253	613292	613073	2e-107	390
pxse1-4388	NW_011952024.1	99.55	220	34	253	920071	920290	6e-108	392
pxse1-4389	NW_011952249.1	99.55	220	34	253	382918	382700	7e-107	389
pxse1-4894	NW_011952032.1	99.55	220	32	251	504238	504019	6e-108	392
pxse1-5431	NW_011952082.1	99.55	221	28	248	149979	149759	2e-108	394
pxse1-5870	NW_011952246.1	99.55	222	4	225	32595	32816	5e-109	396
pxse1-5885	NW_011952037.1	99.55	222	1	222	472982	472761	5e-109	396
pxse1-5886	NW_011952123.1	99.55	222	1	222	541897	542118	5e-109	396
pxse1-5895	NW_011952145.1	99.55	221	1	221	251519	251299	2e-108	394
pxse1-751	NW_011952257.1	99.54	219	45	263	23705	23487	2e-107	390
pxse1-752	NW_011952050.1	99.54	218	46	263	898914	898697	7e-107	389
pxse1-2499	NW_011952138.1	99.53	212	44	255	294168	294379	1e-103	378
pxse1-4403	NW_011952099.1	99.53	211	43	253	438523	438313	5e-103	376
pxse1-5892	NW_011952217.1	99.53	214	9	222	2505	2718	1e-104	381
pxse1-5934	NW_011952165.1	99.53	211	1	211	402896	403106	5e-103	376
pxse1-4409	NW_011952399.1	99.52	208	46	253	51226	51019	2e-101	370
pxse1-5943	NW_011952025.1	99.52	209	1	209	214075	213868	7e-101	369
pxse1-757	NW_011952074.1	99.52	208	56	263	715428	715635	2e-101	370
pxse1-4416	NW_011952014.1	99.51	206	48	253	1526898	1526693	2e-100	367
pxse1-5957	NW_011952051.1	99.51	203	1	203	99135	99337	1e-98	361
pxse1-1819	NW_011952059.1	99.5	201	58	258	941916	941716	1e-97	358
pxse1-2106	NW_011952078.1	99.5	199	59	257	932350	932152	1e-96	354
pxse1-4427	NW_011952019.1	99.5	199	55	253	1482418	1482220	1e-96	354
pxse1-5962	NW_011952549.1	99.5	202	1	202	116299	116500	4e-98	360
pxse1-5974	NW_011952092.1	99.5	200	1	200	222581	222382	4e-97	356
pxse1-5981	NW_011952411.1	99.5	199	1	199	169293	169491	1e-96	354
pxse1-5982	NW_011952461.1	99.5	199	1	199	19144	18946	1e-96	354
pxse1-4434	NW_011952086.1	99.49	197	57	253	741201	741006	2e-94	347
pxse1-4440	NW_011952085.1	99.49	195	59	253	1039468	1039662	2e-94	347
pxse1-5984	NW_011952114.1	99.49	198	2	199	654071	653874	5e-96	352
pxse1-764	NW_011952426.1	99.49	195	70	263	76568	76762	3e-93	343
pxse1-955	NW_011952663.1	99.48	194	69	262	35764	35571	8e-94	345
pxse1-4447	NW_011952216.1	99.47	190	64	253	549332	549143	1e-91	338
pxse1-4900	NW_011952105.1	99.47	188	64	251	710982	711168	2e-89	331
pxse1-6021	NW_011952483.1	99.47	187	1	187	134201	134015	5e-90	333
pxse1-2502	NW_011952453.1	99.46	186	70	255	47794	47979	2e-89	331
pxse1-2503	NW_011952143.1	99.46	185	71	255	175234	175050	6e-89	329
pxse1-1725	NW_011952022.1	99.45	181	79	259	587565	587385	9e-87	322
pxse1-780	NW_011952625.1	99.45	183	81	263	61287	61469	7e-88	325
pxse1-1727	NW_011952205.1	99.44	178	82	259	561846	562023	4e-85	316
pxse1-4469	NW_011952038.1	99.44	179	75	253	1488699	1488877	1e-85	318
pxse1-4483	NW_011952055.1	99.44	177	77	253	1074857	1075033	1e-84	315
pxse1-6035	NW_011952040.1	99.44	180	3	182	808790	808611	3e-86	320
pxse1-6040	NW_011952351.1	99.44	177	1	177	170487	170662	2e-83	311
pxse1-4492	NW_011952351.1	99.43	175	79	253	131830	132004	2e-83	311
pxse1-4903	NW_011952272.1	99.43	175	77	251	73783	73957	2e-83	311
pxse1-6044	NW_011952053.1	99.43	175	1	175	742986	743160	2e-83	311
pxse1-2122	NW_011952011.1	99.41	169	89	257	1366879	1367047	3e-80	300
pxse1-4513	NW_011952251.1	99.41	169	85	253	99010	98842	3e-80	300
pxse1-5669	NW_011952043.1	99.41	169	77	245	1250030	1250198	3e-80	300
pxse1-6062	NW_011952044.1	99.41	169	3	171	563022	562855	4e-79	297
pxse1-6070	NW_011952342.1	99.41	169	1	169	363189	363021	3e-80	300
pxse1-796	NW_011952195.1	99.41	170	94	263	454260	454429	8e-81	302
pxse1-797	NW_011952149.1	99.41	170	94	263	309948	310117	8e-81	302
pxse1-798	NW_011952477.1	99.41	170	94	263	138494	138663	8e-81	302
pxse1-799	NW_011952038.1	99.41	169	95	263	1417015	1417183	3e-80	300
pxse1-1324	NW_011952031.1	99.4	166	96	261	1514665	1514500	1e-78	295
pxse1-2512	NW_011952148.1	99.4	167	89	255	701571	701405	4e-79	297
pxse1-4517	NW_011952088.1	99.4	167	87	253	297420	297254	4e-79	297
pxse1-4518	NW_011952047.1	99.4	167	87	253	586526	586692	4e-79	297
pxse1-4521	NW_011952057.1	99.4	166	88	253	860341	860506	1e-78	295
pxse1-6067	NW_011952277.1	99.4	168	3	170	240119	240286	1e-79	298
pxse1-4526	NW_011952515.1	99.39	163	91	253	77341	77503	5e-77	289
pxse1-4527	NW_011952214.1	99.39	163	91	253	126345	126507	5e-77	289
pxse1-6088	NW_011952101.1	99.39	164	1	164	525405	525568	1e-77	291
pxse1-2231	NW_011952062.1	99.38	162	95	256	1025280	1025441	2e-76	288
pxse1-2582	NW_011952258.1	99.38	160	95	254	458	299	2e-75	284
pxse1-4530	NW_011952027.1	99.38	162	92	253	1842296	1842135	2e-76	288
pxse1-5730	NW_011952562.1	99.38	160	80	239	54572	54413	2e-75	284
pxse1-6087	NW_011952060.1	99.38	162	4	165	416426	416266	2e-75	284
pxse1-6094	NW_011952143.1	99.38	162	1	162	565630	565790	2e-75	284
pxse1-957	NW_011952033.1	99.38	161	102	262	47647	47487	6e-76	286
pxse1-4542	NW_011952068.1	99.37	159	95	253	778306	778464	8e-75	282
pxse1-4552	NW_011952150.1	99.36	157	97	253	673966	674121	1e-72	275
pxse1-4553	NW_011952027.1	99.36	157	97	253	585250	585406	9e-74	279
pxse1-4554	NW_011952068.1	99.36	157	97	253	368395	368551	9e-74	279
pxse1-4558	NW_011952037.1	99.36	156	98	253	315868	315713	3e-73	277
pxse1-4559	NW_011952348.1	99.36	156	98	253	252861	253016	3e-73	277
pxse1-4563	NW_011952125.1	99.35	155	99	253	207279	207433	1e-72	275
pxse1-4566	NW_011952342.1	99.35	154	100	253	357521	357368	4e-72	273
pxse1-6117	NW_011952274.1	99.35	155	1	155	41423	41269	1e-72	275
pxse1-6126	NW_011952237.1	99.35	153	1	153	142097	142249	1e-71	271
pxse1-5942	NW_011952140.1	99.34	152	59	210	70571	70420	5e-71	269
pxse1-6136	NW_011952274.1	99.34	151	1	151	223729	223879	2e-70	268
pxse1-4578	NW_011952394.1	99.33	150	104	253	261293	261144	6e-70	266
pxse1-815	NW_011952411.1	99.33	149	115	263	225652	225799	3e-68	260
pxse1-1431	NW_011952143.1	99.32	146	115	260	777876	778021	9e-68	259
pxse1-1745	NW_011952023.1	99.32	147	113	259	1874951	1874806	3e-67	257
pxse1-2136	NW_011952167.1	99.32	146	112	257	323730	323585	9e-68	259
pxse1-2522	NW_011952021.1	99.32	148	108	255	1297966	1297819	7e-69	262
pxse1-4582	NW_011952320.1	99.32	148	106	253	161410	161556	9e-68	259
pxse1-5670	NW_011952241.1	99.32	148	98	245	247092	247239	7e-69	262
pxse1-816	NW_011952619.1	99.32	148	116	263	10646	10792	9e-68	259
pxse1-2232	NW_011952274.1	99.31	145	112	256	320493	320636	4e-66	253
pxse1-821	NW_011952122.1	99.31	144	120	263	61867	61724	1e-66	255
pxse1-4802	NW_011952047.1	99.3	142	111	252	605991	606131	2e-64	248
pxse1-4599	NW_011952161.1	99.29	141	113	253	218427	218287	5e-65	250
pxse1-6163	NW_011952286.1	99.29	141	1	140	268477	268337	6e-64	246
pxse1-6164	NW_011952057.1	99.29	140	1	140	858704	858843	2e-64	248
pxse1-1337	NW_011952306.1	99.28	139	123	261	213421	213283	6e-64	246
pxse1-830	NW_011952467.1	99.28	139	125	263	18091	18229	6e-64	246
pxse1-831	NW_011952089.1	99.28	138	126	263	27045	26908	2e-63	244
pxse1-1433	NW_011952430.1	99.26	135	126	260	265532	265666	8e-62	239
pxse1-1750	NW_011952284.1	99.26	135	125	259	218011	218145	8e-62	239
pxse1-2528	NW_011952073.1	99.26	136	120	255	696668	696533	2e-62	241
pxse1-4610	NW_011952114.1	99.26	136	118	253	831147	831012	2e-62	241
pxse1-4613	NW_011952152.1	99.26	135	119	253	610863	610997	8e-62	239
pxse1-4614	NW_011952303.1	99.26	135	119	253	424853	424719	8e-62	239
pxse1-6174	NW_011952073.1	99.26	135	1	135	717358	717225	1e-60	235
pxse1-835	NW_011952468.1	99.26	136	128	263	228897	229032	2e-62	241
pxse1-4803	NW_011952260.1	99.25	133	120	252	350882	351013	1e-59	232
pxse1-6176	NW_011952057.1	99.25	134	1	134	156980	156847	3e-61	237
pxse1-6180	NW_011952140.1	99.25	133	1	133	566990	567122	1e-60	235
pxse1-839	NW_011952277.1	99.25	133	131	263	459697	459565	1e-60	235
pxse1-1017	NW_011952022.1	99.24	262	1	261	1246658	1246397	1e-128	461
pxse1-1018	NW_011952015.1	99.24	262	1	261	211028	210767	1e-128	461
pxse1-1019	NW_011952014.1	99.24	262	1	261	1943432	1943692	2e-127	457
pxse1-107	NW_011952099.1	99.24	264	1	263	1016773	1017036	1e-129	464
pxse1-214	NW_011952040.1	99.24	263	1	263	360492	360754	3e-130	466
pxse1-215	NW_011952189.1	99.24	263	1	263	619286	619024	3e-130	466
pxse1-216	NW_011952174.1	99.24	263	1	263	286912	286650	3e-130	466
pxse1-217	NW_011952148.1	99.24	263	1	263	374574	374835	4e-129	462
pxse1-218	NW_011952071.1	99.24	263	1	263	650574	650312	3e-130	466
pxse1-219	NW_011952024.1	99.24	263	1	263	1546906	1546644	3e-130	466
pxse1-220	NW_011952165.1	99.24	263	1	263	302314	302576	3e-130	466
pxse1-221	NW_011952027.1	99.24	263	1	263	228103	228364	4e-129	462
pxse1-222	NW_011952529.1	99.24	263	1	263	191442	191704	3e-130	466
pxse1-223	NW_011952510.1	99.24	263	1	263	34188	34450	3e-130	466
pxse1-224	NW_011952501.1	99.24	263	1	263	59531	59792	4e-129	462
pxse1-225	NW_011952494.1	99.24	263	1	263	211399	211137	3e-130	466
pxse1-226	NW_011952478.1	99.24	263	1	263	208658	208396	3e-130	466
pxse1-227	NW_011952468.1	99.24	263	1	263	117912	118174	3e-130	466
pxse1-228	NW_011952448.1	99.24	263	1	263	52449	52187	3e-130	466
pxse1-229	NW_011952430.1	99.24	263	1	263	257977	258239	3e-130	466
pxse1-230	NW_011952425.1	99.24	263	1	263	82508	82770	3e-130	466
pxse1-231	NW_011952357.1	99.24	263	1	263	3603	3341	3e-130	466
pxse1-232	NW_011952353.1	99.24	263	1	263	56318	56056	3e-130	466
pxse1-233	NW_011952328.1	99.24	263	1	263	326612	326873	4e-129	462
pxse1-234	NW_011952317.1	99.24	263	1	263	348522	348784	3e-130	466
pxse1-235	NW_011952296.1	99.24	263	1	263	155255	154993	3e-130	466
pxse1-236	NW_011952289.1	99.24	263	1	263	3703	3441	3e-130	466
pxse1-237	NW_011952275.1	99.24	263	1	263	384741	384479	3e-130	466
pxse1-238	NW_011952265.1	99.24	263	1	263	325658	325920	3e-130	466
pxse1-239	NW_011952246.1	99.24	263	1	263	293579	293841	3e-130	466
pxse1-240	NW_011952185.1	99.24	263	1	263	407411	407149	3e-130	466
pxse1-241	NW_011952180.1	99.24	263	1	263	363690	363952	3e-130	466
pxse1-242	NW_011952155.1	99.24	263	1	263	192041	192303	3e-130	466
pxse1-243	NW_011952153.1	99.24	263	1	263	743923	744185	3e-130	466
pxse1-244	NW_011952133.1	99.24	263	1	263	744619	744357	3e-130	466
pxse1-245	NW_011952130.1	99.24	263	1	263	408927	408665	3e-130	466
pxse1-246	NW_011952101.1	99.24	263	1	263	216650	216912	3e-130	466
pxse1-247	NW_011952094.1	99.24	263	1	263	466231	466493	3e-130	466
pxse1-248	NW_011952064.1	99.24	263	1	263	81147	81409	3e-130	466
pxse1-249	NW_011952059.1	99.24	263	1	263	312235	311973	3e-130	466
pxse1-250	NW_011952033.1	99.24	263	1	263	1644124	1644386	3e-130	466
pxse1-251	NW_011952033.1	99.24	263	1	263	35566	35827	4e-129	462
pxse1-252	NW_011952031.1	99.24	263	1	263	1767871	1768133	3e-130	466
pxse1-253	NW_011952016.1	99.24	263	1	263	1722960	1723222	3e-130	466
pxse1-254	NW_011952010.1	99.24	263	1	263	117065	117327	3e-130	466
pxse1-255	NW_011952010.1	99.24	263	1	263	3309672	3309410	3e-130	466
pxse1-256	NW_011952099.1	99.24	263	1	263	269785	270046	4e-129	462
pxse1-257	NW_011952562.1	99.24	263	1	263	9998	9737	4e-129	462
pxse1-258	NW_011952407.1	99.24	263	2	263	124536	124798	4e-129	462
pxse1-259	NW_011952348.1	99.24	263	1	263	1636	1375	4e-129	462
pxse1-260	NW_011952327.1	99.24	263	1	263	162691	162952	4e-129	462
pxse1-261	NW_011952318.1	99.24	263	1	263	416823	417084	4e-129	462
pxse1-262	NW_011952302.1	99.24	263	1	263	335955	335694	4e-129	462
pxse1-263	NW_011952291.1	99.24	263	1	263	23468	23207	4e-129	462
pxse1-264	NW_011952251.1	99.24	263	1	263	329948	330209	4e-129	462
pxse1-265	NW_011952190.1	99.24	263	1	263	361346	361607	4e-129	462
pxse1-266	NW_011952166.1	99.24	263	1	263	616518	616779	4e-129	462
pxse1-267	NW_011952139.1	99.24	263	1	263	687341	687602	4e-129	462
pxse1-268	NW_011952073.1	99.24	263	1	263	44761	44500	4e-129	462
pxse1-269	NW_011952049.1	99.24	263	1	263	1174820	1175081	4e-129	462
pxse1-270	NW_011952028.1	99.24	263	1	263	65937	65676	4e-129	462
pxse1-271	NW_011952020.1	99.24	263	1	263	220043	219782	4e-129	462
pxse1-607	NW_011952151.1	99.24	262	2	263	719042	719303	1e-129	464
pxse1-608	NW_011952164.1	99.24	262	2	263	372420	372159	1e-129	464
pxse1-609	NW_011952241.1	99.24	262	2	263	168884	168623	1e-129	464
pxse1-912	NW_011952151.1	99.24	262	1	262	551948	551687	1e-129	464
pxse1-913	NW_011952281.1	99.24	262	1	262	196211	196471	1e-128	461
pxse1-914	NW_011952024.1	99.24	262	1	262	1815464	1815724	1e-128	461
pxse1-915	NW_011952027.1	99.24	262	1	262	1464606	1464867	1e-129	464
pxse1-916	NW_011952026.1	99.24	262	1	262	385361	385101	1e-128	461
pxse1-917	NW_011952314.1	99.24	262	1	262	116919	117180	1e-129	464
pxse1-918	NW_011952022.1	99.24	262	1	262	179474	179213	1e-129	464
pxse1-919	NW_011952074.1	99.24	262	1	262	1003372	1003632	1e-128	461
pxse1-1074	NW_011952018.1	99.23	261	1	261	1099568	1099827	5e-128	459
pxse1-1075	NW_011952013.1	99.23	261	1	261	1310028	1309768	4e-129	462
pxse1-1076	NW_011952125.1	99.23	261	1	261	782847	782587	4e-129	462
pxse1-1077	NW_011952118.1	99.23	261	1	261	674631	674371	4e-129	462
pxse1-1078	NW_011952118.1	99.23	261	1	261	616613	616354	5e-128	459
pxse1-1079	NW_011952174.1	99.23	261	1	261	487914	487655	5e-128	459
pxse1-1080	NW_011952071.1	99.23	261	1	261	580617	580359	5e-128	459
pxse1-1081	NW_011952026.1	99.23	261	1	261	547408	547668	4e-129	462
pxse1-1082	NW_011952010.1	99.23	261	1	261	3405298	3405558	4e-129	462
pxse1-1083	NW_011953042.1	99.23	261	1	261	1444	1704	4e-129	462
pxse1-1084	NW_011952491.1	99.23	261	1	261	106022	105762	4e-129	462
pxse1-1085	NW_011952366.1	99.23	261	1	261	159225	159485	4e-129	462
pxse1-1086	NW_011952336.1	99.23	261	1	261	318653	318393	4e-129	462
pxse1-1087	NW_011952229.1	99.23	261	1	261	139036	138776	4e-129	462
pxse1-1088	NW_011952207.1	99.23	261	1	261	268483	268223	4e-129	462
pxse1-1089	NW_011952188.1	99.23	261	1	261	656529	656269	4e-129	462
pxse1-1090	NW_011952089.1	99.23	261	1	261	720277	720017	4e-129	462
pxse1-1091	NW_011952035.1	99.23	261	1	261	955126	955386	4e-129	462
pxse1-1092	NW_011952029.1	99.23	261	1	261	1170641	1170901	4e-129	462
pxse1-1093	NW_011952753.1	99.23	261	1	261	46014	46273	5e-128	459
pxse1-1094	NW_011952711.1	99.23	261	1	261	12128	11869	5e-128	459
pxse1-1095	NW_011952411.1	99.23	261	1	261	25646	25387	5e-128	459
pxse1-1096	NW_011952137.1	99.23	261	1	261	224461	224720	5e-128	459
pxse1-1097	NW_011952077.1	99.23	261	1	261	959566	959825	5e-128	459
pxse1-1256	NW_011952071.1	99.23	260	2	261	357628	357886	2e-127	457
pxse1-1272	NW_011952040.1	99.23	259	3	261	789576	789833	6e-127	455
pxse1-1273	NW_011953306.1	99.23	259	3	261	6943	7201	5e-128	459
pxse1-1274	NW_011953272.1	99.23	259	3	261	9907	9649	5e-128	459
pxse1-1275	NW_011952640.1	99.23	259	3	261	518	776	5e-128	459
pxse1-1385	NW_011952118.1	99.23	260	1	260	562963	562705	2e-127	457
pxse1-1386	NW_011952203.1	99.23	260	1	260	604083	603825	2e-127	457
pxse1-1387	NW_011952074.1	99.23	260	1	260	664424	664682	2e-127	457
pxse1-1388	NW_011952069.1	99.23	260	1	260	937402	937661	1e-128	461
pxse1-1389	NW_011952032.1	99.23	260	1	260	281073	280814	1e-128	461
pxse1-1476	NW_011952102.1	99.23	260	1	259	717868	718127	2e-127	457
pxse1-1508	NW_011952125.1	99.23	259	1	259	754870	754612	5e-128	459
pxse1-1509	NW_011952243.1	99.23	259	1	259	39328	39585	6e-127	455
pxse1-1510	NW_011952027.1	99.23	259	1	259	357208	356950	5e-128	459
pxse1-1511	NW_011952041.1	99.23	259	1	259	22816	22558	5e-128	459
pxse1-1512	NW_011952010.1	99.23	259	1	259	1267789	1267531	5e-128	459
pxse1-1513	NW_011952188.1	99.23	259	1	259	60604	60347	6e-127	455
pxse1-1514	NW_011952035.1	99.23	259	1	259	715791	716049	5e-128	459
pxse1-1515	NW_011952021.1	99.23	259	1	259	227948	227690	5e-128	459
pxse1-1516	NW_011952322.1	99.23	259	1	259	208796	208538	5e-128	459
pxse1-1517	NW_011953353.1	99.23	259	1	259	988	730	5e-128	459
pxse1-1518	NW_011953161.1	99.23	259	1	259	10736	10994	5e-128	459
pxse1-1519	NW_011953125.1	99.23	259	1	259	778	1036	5e-128	459
pxse1-1520	NW_011952651.1	99.23	259	1	259	110914	111172	5e-128	459
pxse1-1521	NW_011952619.1	99.23	259	1	259	123392	123134	5e-128	459
pxse1-1522	NW_011952527.1	99.23	259	1	259	4046	3788	5e-128	459
pxse1-1523	NW_011952434.1	99.23	259	1	259	26574	26832	5e-128	459
pxse1-1524	NW_011952367.1	99.23	259	1	259	42726	42984	5e-128	459
pxse1-1525	NW_011952346.1	99.23	259	1	259	293367	293109	5e-128	459
pxse1-1526	NW_011952249.1	99.23	259	1	259	429386	429128	5e-128	459
pxse1-1527	NW_011952056.1	99.23	259	1	259	1028895	1029153	5e-128	459
pxse1-1528	NW_011952048.1	99.23	259	1	259	848174	848432	5e-128	459
pxse1-1529	NW_011952047.1	99.23	259	1	259	216319	216061	5e-128	459
pxse1-1530	NW_011952429.1	99.23	259	1	259	272936	272679	6e-127	455
pxse1-1531	NW_011952324.1	99.23	259	1	259	315419	315676	6e-127	455
pxse1-1532	NW_011952244.1	99.23	259	1	259	415261	415004	6e-127	455
pxse1-1533	NW_011952240.1	99.23	259	1	259	165029	165286	6e-127	455
pxse1-1534	NW_011952086.1	99.23	259	1	259	399308	399565	6e-127	455
pxse1-1535	NW_011952063.1	99.23	259	1	259	622485	622228	6e-127	455
pxse1-1775	NW_011952464.1	99.23	259	1	258	75072	74814	6e-127	455
pxse1-4629	NW_011952395.1	99.23	130	124	253	29502	29373	4e-59	230
pxse1-651	NW_011952011.1	99.23	261	3	263	3156141	3155881	4e-129	462
pxse1-652	NW_011952031.1	99.23	261	3	263	559027	559287	4e-129	462
pxse1-653	NW_011952814.1	99.23	261	3	263	26537	26797	4e-129	462
pxse1-654	NW_011952321.1	99.23	261	3	263	223867	223607	4e-129	462
pxse1-655	NW_011952069.1	99.23	261	3	263	628524	628265	5e-128	459
pxse1-656	NW_011952304.1	99.23	261	3	263	135158	135417	5e-128	459
pxse1-657	NW_011952230.1	99.23	261	3	263	78165	77906	5e-128	459
pxse1-692	NW_011952190.1	99.23	260	4	263	74542	74801	1e-128	461
pxse1-1296	NW_011952025.1	99.22	256	6	261	1853488	1853742	3e-125	450
pxse1-1661	NW_011952052.1	99.22	258	2	259	514708	514451	2e-127	457
pxse1-1678	NW_011952207.1	99.22	257	3	259	166140	165884	6e-127	455
pxse1-1679	NW_011952427.1	99.22	257	3	259	47370	47626	6e-127	455
pxse1-1680	NW_011952400.1	99.22	257	3	259	220427	220172	7e-126	452
pxse1-1692	NW_011952077.1	99.22	256	4	259	768098	768353	2e-126	453
pxse1-1787	NW_011952235.1	99.22	258	1	258	110386	110643	2e-127	457
pxse1-1788	NW_011952101.1	99.22	258	1	258	1004931	1005188	2e-127	457
pxse1-1810	NW_011952132.1	99.22	256	3	258	226070	226325	2e-126	453
pxse1-1861	NW_011952043.1	99.22	258	1	257	30106	29849	2e-126	453
pxse1-1899	NW_011952078.1	99.22	257	1	257	379771	379516	7e-126	452
pxse1-1900	NW_011952013.1	99.22	257	1	257	1999006	1998751	7e-126	452
pxse1-1901	NW_011952148.1	99.22	257	1	257	11904	11649	7e-126	452
pxse1-1902	NW_011952071.1	99.22	257	1	257	760407	760662	7e-126	452
pxse1-1903	NW_011952054.1	99.22	257	1	257	643754	643498	6e-127	455
pxse1-1904	NW_011952448.1	99.22	257	1	257	107634	107378	6e-127	455
pxse1-1905	NW_011952430.1	99.22	257	1	257	208728	208472	6e-127	455
pxse1-1906	NW_011952075.1	99.22	257	1	257	442211	441955	6e-127	455
pxse1-1907	NW_011952188.1	99.22	257	1	257	549837	550092	7e-126	452
pxse1-1908	NW_011952019.1	99.22	257	1	257	428917	428661	6e-127	455
pxse1-1909	NW_011952201.1	99.22	257	1	257	224285	224030	7e-126	452
pxse1-1910	NW_011952067.1	99.22	257	1	257	132824	133080	6e-127	455
pxse1-1911	NW_011952056.1	99.22	257	1	257	102661	102405	6e-127	455
pxse1-1912	NW_011952341.1	99.22	257	1	257	271465	271721	6e-127	455
pxse1-1913	NW_011952818.1	99.22	257	1	257	29048	28792	6e-127	455
pxse1-1914	NW_011952477.1	99.22	257	1	257	41910	42166	6e-127	455
pxse1-1915	NW_011952413.1	99.22	257	1	257	150621	150365	6e-127	455
pxse1-1916	NW_011952364.1	99.22	257	1	257	52488	52744	6e-127	455
pxse1-1917	NW_011952145.1	99.22	257	1	257	490557	490813	6e-127	455
pxse1-1918	NW_011952066.1	99.22	257	1	257	557098	557353	7e-126	452
pxse1-1919	NW_011952493.1	99.22	257	1	257	66428	66683	7e-126	452
pxse1-2041	NW_011952207.1	99.22	256	2	257	143039	142785	3e-125	450
pxse1-2042	NW_011952552.1	99.22	256	2	257	7378	7123	2e-126	453
pxse1-2056	NW_011952018.1	99.22	255	3	257	205059	204806	9e-125	448
pxse1-2057	NW_011952243.1	99.22	255	3	257	129504	129758	7e-126	452
pxse1-2058	NW_011952257.1	99.22	255	3	257	393525	393271	7e-126	452
pxse1-2059	NW_011952032.1	99.22	255	3	257	588388	588642	7e-126	452
pxse1-2060	NW_011952228.1	99.22	255	3	257	262716	262462	7e-126	452
pxse1-2061	NW_011952208.1	99.22	255	3	257	265912	265659	9e-125	448
pxse1-2145	NW_011952037.1	99.22	129	129	257	969743	969615	1e-58	228
pxse1-2188	NW_011952099.1	99.22	256	1	256	546531	546786	2e-126	453
pxse1-2189	NW_011952090.1	99.22	256	1	256	486648	486903	2e-126	453
pxse1-2190	NW_011952076.1	99.22	256	1	256	284480	284735	2e-126	453
pxse1-2191	NW_011952205.1	99.22	256	1	256	19515	19769	3e-125	450
pxse1-2214	NW_011952135.1	99.22	255	2	256	650901	650647	7e-126	452
pxse1-2215	NW_011952489.1	99.22	255	2	256	168481	168228	9e-125	448
pxse1-2216	NW_011952342.1	99.22	255	2	256	290196	290450	7e-126	452
pxse1-2301	NW_011952111.1	99.22	255	1	255	898032	898286	7e-126	452
pxse1-2302	NW_011952174.1	99.22	255	1	255	636169	635916	9e-125	448
pxse1-2303	NW_011952265.1	99.22	255	1	255	420193	419940	9e-125	448
pxse1-2304	NW_011952089.1	99.22	255	1	255	279511	279258	9e-125	448
pxse1-2305	NW_011952035.1	99.22	255	1	255	750232	749978	7e-126	452
pxse1-2306	NW_011952046.1	99.22	255	1	255	382977	382723	7e-126	452
pxse1-2307	NW_011952019.1	99.22	255	1	255	1172251	1171998	9e-125	448
pxse1-2308	NW_011952359.1	99.22	255	1	255	119380	119126	7e-126	452
pxse1-2309	NW_011952297.1	99.22	255	1	255	441002	441256	7e-126	452
pxse1-2310	NW_011952120.1	99.22	255	1	255	687586	687840	7e-126	452
pxse1-2311	NW_011952070.1	99.22	255	1	255	413286	413032	7e-126	452
pxse1-2312	NW_011952070.1	99.22	255	1	255	1067307	1067561	7e-126	452
pxse1-2313	NW_011952818.1	99.22	255	1	255	3336	3082	7e-126	452
pxse1-2314	NW_011952560.1	99.22	255	1	255	22128	21874	7e-126	452
pxse1-2315	NW_011952063.1	99.22	255	1	255	840563	840309	7e-126	452
pxse1-2316	NW_011952266.1	99.22	255	1	255	306889	306636	9e-125	448
pxse1-2317	NW_011952076.1	99.22	255	1	255	944516	944262	7e-126	452
pxse1-2318	NW_011952051.1	99.22	255	1	255	74168	73914	7e-126	452
pxse1-2319	NW_011953282.1	99.22	255	1	255	2546	2292	7e-126	452
pxse1-2320	NW_011952708.1	99.22	255	1	255	18241	17987	7e-126	452
pxse1-2321	NW_011952279.1	99.22	255	1	255	312573	312827	7e-126	452
pxse1-2322	NW_011952279.1	99.22	255	1	255	383638	383384	7e-126	452
pxse1-2323	NW_011952272.1	99.22	255	1	255	145657	145403	7e-126	452
pxse1-2324	NW_011952173.1	99.22	255	1	255	712488	712742	7e-126	452
pxse1-2325	NW_011952141.1	99.22	255	1	255	502203	501949	7e-126	452
pxse1-2326	NW_011952423.1	99.22	255	1	255	25793	25540	9e-125	448
pxse1-2327	NW_011952645.1	99.22	255	1	255	118158	118411	9e-125	448
pxse1-2755	NW_011952263.1	99.22	255	1	253	330108	329854	1e-123	444
pxse1-4632	NW_011952029.1	99.22	129	125	253	278685	278557	1e-58	228
pxse1-4643	NW_011952189.1	99.22	128	126	253	187496	187369	5e-58	226
pxse1-4644	NW_011952100.1	99.22	128	126	253	727382	727509	5e-58	226
pxse1-4645	NW_011952042.1	99.22	128	126	253	1130711	1130584	5e-58	226
pxse1-4646	NW_011952030.1	99.22	128	126	253	77471	77344	5e-58	226
pxse1-701	NW_011952109.1	99.22	258	6	263	666950	666693	2e-127	457
pxse1-702	NW_011952136.1	99.22	258	6	263	584716	584973	2e-127	457
pxse1-711	NW_011952035.1	99.22	255	9	263	1037296	1037550	7e-126	452
pxse1-844	NW_011952170.1	99.22	129	135	263	368180	368308	1e-58	228
pxse1-847	NW_011952640.1	99.22	128	136	263	101015	101142	5e-58	226
pxse1-1344	NW_011952208.1	99.21	127	135	261	108350	108476	2e-57	224
pxse1-1755	NW_011952083.1	99.21	127	134	259	429595	429721	2e-56	221
pxse1-2070	NW_011952027.1	99.21	254	4	257	416141	416394	3e-125	450
pxse1-2071	NW_011952429.1	99.21	254	4	257	233331	233079	3e-124	446
pxse1-2147	NW_011952525.1	99.21	126	132	257	188793	188669	8e-56	219
pxse1-2435	NW_011952093.1	99.21	254	2	255	686391	686139	3e-124	446
pxse1-2448	NW_011952114.1	99.21	253	3	255	487073	486821	9e-125	448
pxse1-2449	NW_011952096.1	99.21	253	3	255	789476	789728	9e-125	448
pxse1-2558	NW_011952054.1	99.21	254	1	254	580520	580772	3e-124	446
pxse1-2559	NW_011952275.1	99.21	254	1	254	72567	72314	3e-125	450
pxse1-2560	NW_011952223.1	99.21	254	1	254	400716	400968	3e-124	446
pxse1-2561	NW_011952060.1	99.21	254	1	254	1124261	1124514	3e-125	450
pxse1-2576	NW_011952283.1	99.21	252	3	254	457388	457639	3e-124	446
pxse1-2794	NW_011952291.1	99.21	254	1	253	3180	3433	3e-124	446
pxse1-2795	NW_011952166.1	99.21	254	1	253	469151	468898	3e-124	446
pxse1-2796	NW_011952073.1	99.21	254	1	253	246090	245837	3e-124	446
pxse1-2797	NW_011952214.1	99.21	254	1	253	484015	483762	3e-124	446
pxse1-2798	NW_011952369.1	99.21	254	1	253	340229	340482	3e-124	446
pxse1-2799	NW_011952098.1	99.21	254	1	253	566360	566107	3e-124	446
pxse1-2800	NW_011952097.1	99.21	254	1	253	435296	435043	3e-124	446
pxse1-3060	NW_011952226.1	99.21	253	1	253	246049	245797	9e-125	448
pxse1-3061	NW_011952182.1	99.21	253	1	253	596356	596104	9e-125	448
pxse1-3062	NW_011952151.1	99.21	253	1	253	387739	387487	9e-125	448
pxse1-3063	NW_011952088.1	99.21	253	1	253	383754	383502	9e-125	448
pxse1-3064	NW_011952088.1	99.21	253	1	253	163082	162831	1e-123	444
pxse1-3065	NW_011952088.1	99.21	253	1	253	935446	935697	1e-123	444
pxse1-3066	NW_011952078.1	99.21	253	1	253	257923	257671	9e-125	448
pxse1-3067	NW_011952057.1	99.21	253	1	253	1080717	1080969	9e-125	448
pxse1-3068	NW_011952057.1	99.21	253	1	253	1306436	1306688	9e-125	448
pxse1-3069	NW_011952057.1	99.21	253	1	253	250197	250448	1e-123	444
pxse1-3070	NW_011952036.1	99.21	253	1	253	527220	527471	1e-123	444
pxse1-3071	NW_011952018.1	99.21	253	1	253	1202696	1202948	9e-125	448
pxse1-3072	NW_011952018.1	99.21	253	1	253	2272581	2272833	9e-125	448
pxse1-3073	NW_011952018.1	99.21	253	1	253	450715	450966	1e-123	444
pxse1-3074	NW_011952018.1	99.21	253	1	253	1814175	1814425	1e-123	444
pxse1-3075	NW_011952018.1	99.21	253	1	253	1960836	1961087	1e-123	444
pxse1-3076	NW_011952013.1	99.21	253	1	253	802401	802653	9e-125	448
pxse1-3077	NW_011952107.1	99.21	253	1	253	917048	916796	9e-125	448
pxse1-3078	NW_011952083.1	99.21	253	1	253	631866	631614	9e-125	448
pxse1-3079	NW_011952118.1	99.21	253	1	253	508960	509212	9e-125	448
pxse1-3080	NW_011952118.1	99.21	253	1	253	856635	856384	1e-123	444
pxse1-3081	NW_011952087.1	99.21	253	1	253	649530	649782	9e-125	448
pxse1-3082	NW_011952394.1	99.21	253	1	253	3040	3290	1e-122	441
pxse1-3083	NW_011952261.1	99.21	253	1	253	98051	98302	1e-123	444
pxse1-3084	NW_011952200.1	99.21	253	1	253	589353	589101	9e-125	448
pxse1-3085	NW_011952174.1	99.21	253	1	253	222022	222274	9e-125	448
pxse1-3086	NW_011952174.1	99.21	253	1	253	698566	698314	9e-125	448
pxse1-3087	NW_011952148.1	99.21	253	1	253	305946	306197	1e-123	444
pxse1-3088	NW_011952148.1	99.21	253	1	253	730381	730632	1e-123	444
pxse1-3089	NW_011952106.1	99.21	253	1	253	293948	294200	9e-125	448
pxse1-3090	NW_011952104.1	99.21	253	1	253	108397	108145	9e-125	448
pxse1-3091	NW_011952104.1	99.21	253	1	253	235575	235826	1e-123	444
pxse1-3092	NW_011952071.1	99.21	253	1	253	507005	507257	9e-125	448
pxse1-3093	NW_011952071.1	99.21	253	1	253	1209823	1209571	9e-125	448
pxse1-3094	NW_011952038.1	99.21	253	1	253	1281612	1281360	9e-125	448
pxse1-3095	NW_011952024.1	99.21	253	1	253	1001966	1001714	9e-125	448
pxse1-3096	NW_011952024.1	99.21	253	1	253	1887600	1887851	1e-123	444
pxse1-3097	NW_011952197.1	99.21	253	1	253	632740	632991	1e-123	444
pxse1-3098	NW_011952165.1	99.21	253	1	253	631977	632228	1e-123	444
pxse1-3099	NW_011952131.1	99.21	253	1	253	448855	449107	9e-125	448
pxse1-3100	NW_011952054.1	99.21	253	1	253	151996	152248	9e-125	448
pxse1-3101	NW_011952054.1	99.21	253	1	253	486954	487206	9e-125	448
pxse1-3102	NW_011952054.1	99.21	253	1	253	724915	725166	1e-123	444
pxse1-3103	NW_011952039.1	99.21	253	1	253	1512488	1512739	1e-123	444
pxse1-3104	NW_011952027.1	99.21	253	1	253	1461820	1461569	1e-123	444
pxse1-3105	NW_011952501.1	99.21	253	1	253	4015	4266	1e-123	444
pxse1-3106	NW_011952430.1	99.21	253	1	253	27510	27258	9e-125	448
pxse1-3107	NW_011952343.1	99.21	253	1	253	109828	110080	9e-125	448
pxse1-3108	NW_011952296.1	99.21	253	1	253	427708	427456	9e-125	448
pxse1-3109	NW_011952292.1	99.21	253	1	253	3585	3836	1e-123	444
pxse1-3110	NW_011952274.1	99.21	253	1	253	125652	125400	9e-125	448
pxse1-3111	NW_011952235.1	99.21	253	1	253	353169	353421	9e-125	448
pxse1-3112	NW_011952203.1	99.21	253	1	253	470093	470344	1e-123	444
pxse1-3113	NW_011952185.1	99.21	253	1	253	324549	324298	1e-123	444
pxse1-3114	NW_011952130.1	99.21	253	1	253	559601	559853	9e-125	448
pxse1-3115	NW_011952094.1	99.21	253	1	253	933763	934014	1e-123	444
pxse1-3116	NW_011952094.1	99.21	253	1	253	1013410	1013661	1e-123	444
pxse1-3117	NW_011952064.1	99.21	253	1	253	293115	293367	9e-125	448
pxse1-3118	NW_011952064.1	99.21	253	1	253	513871	514123	9e-125	448
pxse1-3119	NW_011952059.1	99.21	253	1	253	677464	677212	9e-125	448
pxse1-3120	NW_011952059.1	99.21	253	1	253	1305492	1305744	9e-125	448
pxse1-3121	NW_011952055.1	99.21	253	1	253	777383	777635	9e-125	448
pxse1-3122	NW_011952041.1	99.21	253	1	253	203534	203786	9e-125	448
pxse1-3123	NW_011952037.1	99.21	253	1	253	1266529	1266780	1e-123	444
pxse1-3124	NW_011952031.1	99.21	253	1	253	44052	43800	9e-125	448
pxse1-3125	NW_011952031.1	99.21	253	1	253	145974	145722	9e-125	448
pxse1-3126	NW_011952026.1	99.21	253	1	253	1329614	1329362	9e-125	448
pxse1-3127	NW_011952026.1	99.21	253	1	253	1033200	1033451	1e-123	444
pxse1-3128	NW_011952026.1	99.21	253	1	253	1036335	1036084	1e-123	444
pxse1-3129	NW_011952016.1	99.21	253	1	253	652023	651773	1e-122	441
pxse1-3130	NW_011952010.1	99.21	253	1	253	559240	558988	9e-125	448
pxse1-3131	NW_011952010.1	99.21	253	1	253	1665592	1665844	9e-125	448
pxse1-3132	NW_011952010.1	99.21	253	1	253	1683258	1683509	1e-123	444
pxse1-3133	NW_011952314.1	99.21	253	1	253	215262	215514	9e-125	448
pxse1-3134	NW_011952241.1	99.21	253	1	253	54308	54559	1e-123	444
pxse1-3135	NW_011952204.1	99.21	253	1	253	492484	492736	9e-125	448
pxse1-3136	NW_011952199.1	99.21	253	1	253	237205	237457	9e-125	448
pxse1-3137	NW_011952199.1	99.21	253	1	253	299011	298760	1e-123	444
pxse1-3138	NW_011952075.1	99.21	253	1	253	25238	25490	9e-125	448
pxse1-3139	NW_011952022.1	99.21	253	1	253	1158888	1158636	9e-125	448
pxse1-3140	NW_011952366.1	99.21	253	1	253	311493	311744	1e-123	444
pxse1-3141	NW_011952348.1	99.21	253	1	253	38786	39038	9e-125	448
pxse1-3142	NW_011952291.1	99.21	253	1	253	248442	248693	1e-123	444
pxse1-3143	NW_011952291.1	99.21	253	1	253	351194	351445	1e-123	444
pxse1-3144	NW_011952089.1	99.21	253	1	253	729558	729306	9e-125	448
pxse1-3145	NW_011952089.1	99.21	253	1	253	949565	949816	1e-123	444
pxse1-3146	NW_011952044.1	99.21	253	1	253	12282	12030	9e-125	448
pxse1-3147	NW_011952044.1	99.21	253	1	253	276342	276090	9e-125	448
pxse1-3148	NW_011952043.1	99.21	253	1	253	306830	306578	9e-125	448
pxse1-3149	NW_011952035.1	99.21	253	1	253	1645509	1645258	1e-123	444
pxse1-3150	NW_011952028.1	99.21	253	1	253	452988	452736	9e-125	448
pxse1-3151	NW_011952028.1	99.21	253	1	253	776409	776157	9e-125	448
pxse1-3152	NW_011952021.1	99.21	253	1	253	1885323	1885071	9e-125	448
pxse1-3153	NW_011952021.1	99.21	253	1	253	1467022	1466771	1e-123	444
pxse1-3154	NW_011952020.1	99.21	253	1	253	596607	596859	9e-125	448
pxse1-3155	NW_011952020.1	99.21	253	1	253	1060211	1060463	9e-125	448
pxse1-3156	NW_011952020.1	99.21	253	1	253	1692270	1692018	9e-125	448
pxse1-3157	NW_011952179.1	99.21	253	1	253	97188	96936	9e-125	448
pxse1-3158	NW_011952172.1	99.21	253	1	253	199109	198857	9e-125	448
pxse1-3159	NW_011952170.1	99.21	253	1	253	134817	134566	1e-123	444
pxse1-3160	NW_011952170.1	99.21	253	1	253	533474	533725	1e-123	444
pxse1-3161	NW_011952116.1	99.21	253	1	253	438072	437820	9e-125	448
pxse1-3162	NW_011952116.1	99.21	253	1	253	292995	293246	1e-123	444
pxse1-3163	NW_011952100.1	99.21	253	1	253	1033504	1033756	9e-125	448
pxse1-3164	NW_011952100.1	99.21	253	1	253	827426	827175	1e-123	444
pxse1-3165	NW_011952069.1	99.21	253	1	253	102431	102180	1e-123	444
pxse1-3166	NW_011952032.1	99.21	253	1	253	1086482	1086734	9e-125	448
pxse1-3167	NW_011952032.1	99.21	253	1	253	705658	705407	1e-123	444
pxse1-3168	NW_011952019.1	99.21	253	1	253	490361	490613	9e-125	448
pxse1-3169	NW_011952019.1	99.21	253	1	253	1347666	1347414	9e-125	448
pxse1-3170	NW_011952019.1	99.21	253	1	253	1593108	1592857	1e-123	444
pxse1-3171	NW_011952015.1	99.21	253	1	253	93343	93091	9e-125	448
pxse1-3172	NW_011952015.1	99.21	253	1	253	1260814	1260562	9e-125	448
pxse1-3173	NW_011952670.1	99.21	253	1	253	101151	101403	9e-125	448
pxse1-3174	NW_011952404.1	99.21	253	1	253	295579	295327	9e-125	448
pxse1-3175	NW_011952249.1	99.21	253	1	253	27998	28250	9e-125	448
pxse1-3176	NW_011952230.1	99.21	253	1	253	377818	378070	9e-125	448
pxse1-3177	NW_011952201.1	99.21	253	1	253	200164	199912	9e-125	448
pxse1-3178	NW_011952156.1	99.21	253	1	253	370034	370285	1e-123	444
pxse1-3179	NW_011952137.1	99.21	253	1	253	542878	542627	1e-123	444
pxse1-3180	NW_011952114.1	99.21	253	1	253	141658	141406	9e-125	448
pxse1-3181	NW_011952114.1	99.21	253	1	253	688486	688738	9e-125	448
pxse1-3182	NW_011952077.1	99.21	253	1	253	878744	878995	1e-123	444
pxse1-3183	NW_011952067.1	99.21	253	1	253	1004775	1004523	9e-125	448
pxse1-3184	NW_011952056.1	99.21	253	1	253	1041290	1041038	9e-125	448
pxse1-3185	NW_011952056.1	99.21	253	1	253	263444	263193	1e-123	444
pxse1-3186	NW_011952050.1	99.21	253	1	253	1355891	1356143	9e-125	448
pxse1-3187	NW_011952050.1	99.21	253	1	253	538255	538004	1e-123	444
pxse1-3188	NW_011952048.1	99.21	253	1	253	406257	406508	1e-123	444
pxse1-3189	NW_011952047.1	99.21	253	1	253	602040	601788	9e-125	448
pxse1-3190	NW_011952047.1	99.21	253	1	253	1519406	1519154	9e-125	448
pxse1-3191	NW_011952672.1	99.21	253	2	253	54264	54515	1e-122	441
pxse1-3192	NW_011952471.1	99.21	253	1	253	221994	222245	1e-123	444
pxse1-3193	NW_011952458.1	99.21	253	1	253	5126	5378	9e-125	448
pxse1-3194	NW_011952311.1	99.21	253	1	253	191918	192170	9e-125	448
pxse1-3195	NW_011952196.1	99.21	253	1	253	202306	202558	9e-125	448
pxse1-3196	NW_011952136.1	99.21	253	1	253	69736	69988	9e-125	448
pxse1-3197	NW_011952120.1	99.21	253	1	253	445111	445363	9e-125	448
pxse1-3198	NW_011952105.1	99.21	253	1	253	793821	794073	9e-125	448
pxse1-3199	NW_011952098.1	99.21	253	1	253	299603	299352	1e-123	444
pxse1-3200	NW_011952093.1	99.21	253	1	253	583588	583336	9e-125	448
pxse1-3201	NW_011952093.1	99.21	253	1	253	1020480	1020732	9e-125	448
pxse1-3202	NW_011952084.1	99.21	253	1	253	874381	874633	9e-125	448
pxse1-3203	NW_011952084.1	99.21	253	1	253	1064062	1063811	1e-123	444
pxse1-3204	NW_011952081.1	99.21	253	1	253	306403	306655	9e-125	448
pxse1-3205	NW_011952070.1	99.21	253	1	253	832556	832305	1e-123	444
pxse1-3206	NW_011952068.1	99.21	253	1	253	801051	801303	9e-125	448
pxse1-3207	NW_011952068.1	99.21	253	1	253	860123	859871	9e-125	448
pxse1-3208	NW_011952030.1	99.21	253	1	253	700246	699994	9e-125	448
pxse1-3209	NW_011952030.1	99.21	253	1	253	355217	354966	1e-123	444
pxse1-3210	NW_011952014.1	99.21	253	1	253	1798773	1799025	9e-125	448
pxse1-3211	NW_011952475.1	99.21	253	1	253	110339	110087	9e-125	448
pxse1-3212	NW_011952329.1	99.21	253	1	253	623	875	9e-125	448
pxse1-3213	NW_011952329.1	99.21	253	1	253	369058	369310	9e-125	448
pxse1-3214	NW_011952171.1	99.21	253	1	253	27877	28128	1e-123	444
pxse1-3215	NW_011952126.1	99.21	253	1	253	814733	814483	1e-122	441
pxse1-3216	NW_011952086.1	99.21	253	1	253	924702	924450	9e-125	448
pxse1-3217	NW_011952063.1	99.21	253	1	253	1140631	1140379	9e-125	448
pxse1-3218	NW_011952331.1	99.21	253	1	253	186259	186510	1e-123	444
pxse1-3219	NW_011952331.1	99.21	253	1	253	235623	235372	1e-123	444
pxse1-3220	NW_011952152.1	99.21	253	1	253	287107	286856	1e-123	444
pxse1-3221	NW_011952066.1	99.21	253	1	253	649847	649596	1e-123	444
pxse1-3222	NW_011952045.1	99.21	253	1	253	96012	96264	9e-125	448
pxse1-3223	NW_011952017.1	99.21	253	1	253	2269859	2269607	9e-125	448
pxse1-3224	NW_011952017.1	99.21	253	1	253	1048740	1048489	1e-123	444
pxse1-3225	NW_011952017.1	99.21	253	1	253	1138558	1138809	1e-123	444
pxse1-3226	NW_011953112.1	99.21	253	1	253	9584	9836	9e-125	448
pxse1-3227	NW_011952622.1	99.21	253	1	253	123933	123682	1e-123	444
pxse1-3228	NW_011952454.1	99.21	253	1	253	177408	177660	9e-125	448
pxse1-3229	NW_011952412.1	99.21	253	1	253	223831	224083	9e-125	448
pxse1-3230	NW_011952320.1	99.21	253	1	253	283108	282856	9e-125	448
pxse1-3231	NW_011952177.1	99.21	253	1	253	476617	476868	1e-123	444
pxse1-3232	NW_011952157.1	99.21	253	1	253	723050	722799	1e-123	444
pxse1-3233	NW_011952143.1	99.21	253	1	253	391096	390844	9e-125	448
pxse1-3234	NW_011952143.1	99.21	253	1	253	348910	349160	1e-122	441
pxse1-3235	NW_011952123.1	99.21	253	1	253	169119	169371	9e-125	448
pxse1-3236	NW_011952123.1	99.21	253	1	253	822927	823178	1e-123	444
pxse1-3237	NW_011952123.1	99.21	253	1	253	716716	716966	1e-122	441
pxse1-3238	NW_011952113.1	99.21	253	1	253	793710	793458	9e-125	448
pxse1-3239	NW_011952113.1	99.21	253	1	253	934067	933816	1e-123	444
pxse1-3240	NW_011952085.1	99.21	253	1	253	245010	245261	1e-123	444
pxse1-3241	NW_011952282.1	99.21	253	1	253	289783	290034	1e-123	444
pxse1-3242	NW_011952159.1	99.21	253	1	253	245009	245260	1e-123	444
pxse1-3243	NW_011952108.1	99.21	253	1	253	824014	824265	1e-123	444
pxse1-3244	NW_011952091.1	99.21	253	1	253	137624	137372	9e-125	448
pxse1-3245	NW_011952091.1	99.21	253	1	253	487553	487805	9e-125	448
pxse1-3246	NW_011952091.1	99.21	253	1	253	827335	827587	9e-125	448
pxse1-3247	NW_011953065.1	99.21	253	1	253	22851	23103	9e-125	448
pxse1-3248	NW_011953064.1	99.21	253	1	253	14177	13925	9e-125	448
pxse1-3249	NW_011953058.1	99.21	253	1	253	10304	10556	9e-125	448
pxse1-3250	NW_011952841.1	99.21	253	1	253	9363	9615	9e-125	448
pxse1-3251	NW_011952805.1	99.21	253	1	253	10119	9867	9e-125	448
pxse1-3252	NW_011952792.1	99.21	253	1	253	56685	56433	9e-125	448
pxse1-3253	NW_011952746.1	99.21	253	1	253	41558	41810	9e-125	448
pxse1-3254	NW_011952738.1	99.21	253	1	253	58230	58482	9e-125	448
pxse1-3255	NW_011952715.1	99.21	253	1	253	19941	19689	9e-125	448
pxse1-3256	NW_011952573.1	99.21	253	1	253	154168	153916	9e-125	448
pxse1-3257	NW_011952533.1	99.21	253	1	253	20545	20293	9e-125	448
pxse1-3258	NW_011952497.1	99.21	253	1	253	12604	12353	1e-123	444
pxse1-3259	NW_011952463.1	99.21	253	1	253	65990	66241	1e-123	444
pxse1-3260	NW_011952452.1	99.21	253	1	253	211961	211709	9e-125	448
pxse1-3261	NW_011952438.1	99.21	253	1	253	145165	145417	9e-125	448
pxse1-3262	NW_011952432.1	99.21	253	1	253	195925	196177	9e-125	448
pxse1-3263	NW_011952395.1	99.21	253	1	253	304019	304271	9e-125	448
pxse1-3264	NW_011952358.1	99.21	253	1	253	318976	319228	9e-125	448
pxse1-3265	NW_011952351.1	99.21	253	1	253	141261	141512	1e-123	444
pxse1-3266	NW_011952349.1	99.21	253	1	253	275205	275457	9e-125	448
pxse1-3267	NW_011952339.1	99.21	253	1	253	68352	68604	9e-125	448
pxse1-3268	NW_011952339.1	99.21	253	1	253	330101	329849	9e-125	448
pxse1-3269	NW_011952332.1	99.21	253	1	253	229251	228999	9e-125	448
pxse1-3270	NW_011952306.1	99.21	253	1	253	232265	232517	9e-125	448
pxse1-3271	NW_011952306.1	99.21	253	1	253	9572	9321	1e-123	444
pxse1-3272	NW_011952303.1	99.21	253	1	253	293388	293136	9e-125	448
pxse1-4032	NW_011952255.1	99.21	252	2	253	94969	95219	4e-123	443
pxse1-4033	NW_011952013.1	99.21	252	2	253	1393575	1393325	4e-123	443
pxse1-4034	NW_011952150.1	99.21	252	2	253	430433	430183	4e-123	443
pxse1-4035	NW_011952079.1	99.21	252	2	253	662546	662796	4e-123	443
pxse1-4036	NW_011952038.1	99.21	252	2	253	974815	974565	4e-123	443
pxse1-4037	NW_011952031.1	99.21	252	2	253	768739	768488	3e-124	446
pxse1-4038	NW_011952026.1	99.21	252	2	253	504706	504957	3e-124	446
pxse1-4039	NW_011952022.1	99.21	252	2	253	1056928	1056677	3e-124	446
pxse1-4040	NW_011952327.1	99.21	252	2	253	345334	345083	3e-124	446
pxse1-4041	NW_011952327.1	99.21	252	2	253	371876	371625	3e-124	446
pxse1-4042	NW_011952025.1	99.21	252	2	253	508313	508062	3e-124	446
pxse1-4043	NW_011952056.1	99.21	252	2	253	909040	908790	4e-123	443
pxse1-4044	NW_011952154.1	99.21	252	2	253	42235	41984	3e-124	446
pxse1-4045	NW_011952120.1	99.21	252	2	253	9269	9018	3e-124	446
pxse1-4046	NW_011952093.1	99.21	252	2	253	557943	558194	3e-124	446
pxse1-4047	NW_011952058.1	99.21	252	2	253	397221	396970	3e-124	446
pxse1-4048	NW_011952123.1	99.21	252	2	253	9501	9751	4e-123	443
pxse1-4049	NW_011952248.1	99.21	252	2	253	120532	120282	4e-123	443
pxse1-4659	NW_011952088.1	99.21	126	128	253	443284	443409	6e-57	223
pxse1-4660	NW_011952034.1	99.21	126	128	253	603556	603431	6e-57	223
pxse1-4771	NW_011952182.1	99.21	252	1	252	477272	477523	3e-124	446
pxse1-4772	NW_011952095.1	99.21	252	1	252	86180	86431	3e-124	446
pxse1-4773	NW_011952027.1	99.21	252	1	252	552657	552908	3e-124	446
pxse1-4774	NW_011952032.1	99.21	252	1	252	678077	678327	4e-123	443
pxse1-4775	NW_011952056.1	99.21	252	1	252	1257616	1257366	4e-123	443
pxse1-4815	NW_011952055.1	99.21	253	1	251	1302522	1302774	1e-123	444
pxse1-714	NW_011952012.1	99.21	254	10	263	413208	413460	3e-124	446
pxse1-718	NW_011952010.1	99.21	252	12	263	2083240	2082989	3e-124	446
pxse1-1348	NW_011952073.1	99.2	125	137	261	716837	716714	3e-55	217
pxse1-2470	NW_011952054.1	99.2	250	6	255	716517	716268	4e-123	443
pxse1-2535	NW_011952073.1	99.2	125	131	255	586155	586032	3e-55	217
pxse1-4148	NW_011952036.1	99.2	251	3	253	900127	899878	1e-122	441
pxse1-4149	NW_011952023.1	99.2	251	3	253	818134	818383	1e-122	441
pxse1-4150	NW_011952013.1	99.2	251	3	253	1157779	1158028	1e-122	441
pxse1-4151	NW_011952118.1	99.2	251	3	253	701528	701279	1e-122	441
pxse1-4152	NW_011952054.1	99.2	251	3	253	1368717	1368967	1e-123	444
pxse1-4153	NW_011952478.1	99.2	251	3	253	126503	126253	1e-123	444
pxse1-4154	NW_011952016.1	99.2	251	3	253	704093	703843	1e-123	444
pxse1-4155	NW_011952016.1	99.2	251	3	253	1810792	1811040	1e-122	441
pxse1-4156	NW_011952579.1	99.2	251	3	253	22470	22220	1e-123	444
pxse1-4157	NW_011952075.1	99.2	251	3	253	454641	454391	1e-123	444
pxse1-4158	NW_011952022.1	99.2	251	3	253	1504261	1504510	1e-122	441
pxse1-4159	NW_011952020.1	99.2	251	3	253	702620	702870	1e-123	444
pxse1-4160	NW_011952090.1	99.2	251	3	253	848630	848380	1e-123	444
pxse1-4161	NW_011952227.1	99.2	251	3	253	49411	49661	1e-123	444
pxse1-4162	NW_011952201.1	99.2	251	5	253	511580	511830	1e-122	441
pxse1-4163	NW_011952077.1	99.2	251	3	253	534416	534166	1e-123	444
pxse1-4164	NW_011952050.1	99.2	251	3	253	459767	460017	1e-123	444
pxse1-4165	NW_011952513.1	99.2	251	3	253	17261	17510	1e-122	441
pxse1-4166	NW_011952154.1	99.2	251	3	253	641654	641903	1e-122	441
pxse1-4167	NW_011952142.1	99.2	251	3	253	339933	339683	1e-123	444
pxse1-4168	NW_011952014.1	99.2	251	3	253	873558	873808	1e-123	444
pxse1-4169	NW_011952053.1	99.2	251	3	253	568419	568669	1e-123	444
pxse1-4170	NW_011952119.1	99.2	251	3	253	908693	908443	1e-123	444
pxse1-4171	NW_011952342.1	99.2	251	3	253	55694	55943	1e-122	441
pxse1-4245	NW_011952088.1	99.2	250	4	253	693406	693654	5e-122	439
pxse1-4246	NW_011952021.1	99.2	250	4	253	491818	492067	4e-123	443
pxse1-4247	NW_011952025.1	99.2	250	4	253	1863811	1864060	4e-123	443
pxse1-4248	NW_011952339.1	99.2	250	4	253	258470	258222	5e-122	439
pxse1-4264	NW_011952174.1	99.2	249	5	253	469137	469384	2e-121	437
pxse1-4265	NW_011952095.1	99.2	249	5	253	873264	873016	1e-122	441
pxse1-4266	NW_011952122.1	99.2	249	5	253	590027	589779	1e-122	441
pxse1-4267	NW_011952070.1	99.2	249	5	253	848615	848862	2e-121	437
pxse1-4268	NW_011952413.1	99.2	249	5	253	224666	224914	1e-122	441
pxse1-4664	NW_011952054.1	99.2	125	129	253	948953	948829	2e-56	221
pxse1-4794	NW_011952328.1	99.2	249	5	252	303738	303490	2e-121	437
pxse1-4831	NW_011952583.1	99.2	251	1	251	74163	74413	1e-123	444
pxse1-4832	NW_011952164.1	99.2	251	1	251	511717	511468	1e-122	441
pxse1-4833	NW_011952223.1	99.2	251	1	251	456396	456646	1e-123	444
pxse1-4834	NW_011952587.1	99.2	251	1	251	58865	58616	1e-122	441
pxse1-4835	NW_011952132.1	99.2	251	1	251	195618	195368	1e-123	444
pxse1-4836	NW_011952113.1	99.2	251	1	251	715677	715927	1e-123	444
pxse1-4837	NW_011952295.1	99.2	251	1	251	118900	118650	1e-123	444
pxse1-4882	NW_011952624.1	99.2	249	3	251	120427	120179	1e-122	441
pxse1-4883	NW_011952296.1	99.2	249	3	251	297270	297022	1e-122	441
pxse1-4919	NW_011952056.1	99.2	250	1	250	1076010	1075761	4e-123	443
pxse1-4924	NW_011952117.1	99.2	249	1	249	458432	458185	2e-121	437
pxse1-4925	NW_011952025.1	99.2	249	1	249	287375	287127	1e-122	441
pxse1-2149	NW_011952320.1	99.19	123	135	257	119089	118967	3e-55	217
pxse1-2538	NW_011952142.1	99.19	124	132	255	8147	8024	8e-56	219
pxse1-4287	NW_011952045.1	99.19	248	6	253	1424359	1424113	6e-121	435
pxse1-4295	NW_011952015.1	99.19	247	7	253	821565	821320	2e-120	434
pxse1-4672	NW_011952333.1	99.19	123	131	253	102313	102191	3e-55	217
pxse1-5110	NW_011952078.1	99.19	248	1	248	309592	309345	5e-122	439
pxse1-5111	NW_011952089.1	99.19	248	1	248	625254	625500	6e-121	435
pxse1-5112	NW_011952043.1	99.19	248	1	248	289542	289296	6e-121	435
pxse1-5906	NW_011952076.1	99.19	123	98	220	885024	885146	3e-55	217
pxse1-852	NW_011952020.1	99.19	124	140	263	503753	503876	8e-56	219
pxse1-4308	NW_011952049.1	99.18	244	10	253	838617	838860	7e-120	432
pxse1-5623	NW_011952039.1	99.18	122	126	247	1335333	1335212	9e-55	215
pxse1-5660	NW_011952088.1	99.18	245	1	245	483252	483009	2e-119	430
pxse1-5661	NW_011952057.1	99.18	245	1	245	781836	782080	2e-120	434
pxse1-5675	NW_011952044.1	99.18	244	1	244	790143	790386	7e-120	432
pxse1-5679	NW_011952037.1	99.18	243	2	244	1494715	1494474	3e-118	426
pxse1-6075	NW_011952011.1	99.18	122	48	169	3229833	3229954	9e-55	215
pxse1-854	NW_011952295.1	99.18	122	142	263	341134	341254	1e-53	212
pxse1-2084	NW_011952290.1	99.17	241	17	257	317932	317693	4e-117	423
pxse1-4316	NW_011952059.1	99.17	242	12	253	96510	96271	1e-117	425
pxse1-4322	NW_011952095.1	99.17	240	14	253	285764	285526	1e-116	421
pxse1-4681	NW_011952057.1	99.17	121	133	253	151439	151559	3e-54	214
pxse1-5706	NW_011952090.1	99.17	241	2	242	278371	278610	4e-117	423
pxse1-5712	NW_011952024.1	99.17	240	1	240	813373	813134	1e-117	425
pxse1-5713	NW_011952494.1	99.17	240	1	240	162256	162017	1e-117	425
pxse1-6205	NW_011952030.1	99.17	121	1	121	929420	929300	3e-54	214
pxse1-6206	NW_011952085.1	99.17	121	1	121	789411	789531	3e-54	214
pxse1-856	NW_011952281.1	99.17	121	144	263	353174	353054	4e-53	210
pxse1-857	NW_011952197.1	99.17	120	144	263	76268	76149	1e-53	212
pxse1-858	NW_011952710.1	99.17	120	144	263	83301	83420	1e-53	212
pxse1-2481	NW_011952289.1	99.16	238	18	255	189978	189741	1e-116	421
pxse1-4331	NW_011952094.1	99.16	238	16	253	521558	521322	1e-115	417
pxse1-4684	NW_011952083.1	99.16	119	135	253	774095	774213	4e-53	210
pxse1-4685	NW_011952478.1	99.16	119	135	253	13009	13127	4e-53	210
pxse1-4686	NW_011952138.1	99.16	119	135	253	237250	237368	4e-53	210
pxse1-4687	NW_011952152.1	99.16	119	135	253	157303	157185	4e-53	210
pxse1-5733	NW_011952155.1	99.16	238	1	238	498291	498528	1e-116	421
pxse1-5801	NW_011952032.1	99.16	119	115	233	902792	902674	4e-53	210
pxse1-736	NW_011952230.1	99.16	239	25	263	117539	117777	4e-117	423
pxse1-2544	NW_011952205.1	99.15	118	138	255	518734	518617	1e-52	208
pxse1-4693	NW_011952332.1	99.15	118	136	253	2628	2512	2e-51	205
pxse1-4697	NW_011952501.1	99.15	117	137	253	40709	40593	5e-52	206
pxse1-4698	NW_011952472.1	99.15	117	137	253	131559	131443	5e-52	206
pxse1-5761	NW_011952079.1	99.15	236	1	236	739922	740157	1e-115	417
pxse1-5762	NW_011952120.1	99.15	236	1	236	771926	772161	1e-115	417
pxse1-5775	NW_011952013.1	99.15	235	1	235	454377	454143	5e-115	416
pxse1-5776	NW_011952011.1	99.15	235	1	235	2904905	2904671	5e-115	416
pxse1-5777	NW_011952411.1	99.15	235	1	235	167499	167266	6e-114	412
pxse1-5790	NW_011952148.1	99.15	234	1	234	340542	340310	2e-113	410
pxse1-1763	NW_011952331.1	99.14	116	144	259	256287	256402	2e-51	205
pxse1-4351	NW_011952035.1	99.14	232	22	253	470733	470502	2e-113	410
pxse1-5794	NW_011952240.1	99.14	233	2	234	137267	137035	6e-114	412
pxse1-1306	NW_011952053.1	99.13	231	31	261	423197	422967	8e-113	408
pxse1-1817	NW_011952031.1	99.13	230	29	258	926364	926593	3e-112	407
pxse1-2094	NW_011952017.1	99.13	229	29	257	2102392	2102164	9e-112	405
pxse1-4706	NW_011952037.1	99.13	115	139	253	752076	752189	7e-50	199
pxse1-4707	NW_011952015.1	99.13	115	139	253	506537	506423	6e-51	203
pxse1-5832	NW_011952056.1	99.13	229	1	229	1201568	1201796	9e-112	405
pxse1-860	NW_011952331.1	99.13	115	149	263	179740	179854	6e-51	203
pxse1-2156	NW_011952075.1	99.12	114	144	257	1063972	1063859	2e-50	201
pxse1-4362	NW_011952086.1	99.12	228	26	253	950662	950888	4e-110	399
pxse1-4709	NW_011952041.1	99.12	114	140	253	1457391	1457278	2e-50	201
pxse1-4710	NW_011952025.1	99.12	114	140	253	860858	860745	2e-50	201
pxse1-5847	NW_011952237.1	99.12	226	3	228	365528	365303	4e-110	399
pxse1-5863	NW_011952430.1	99.12	226	1	226	130310	130535	4e-110	399
pxse1-864	NW_011952475.1	99.12	114	150	263	224057	224170	2e-50	201
pxse1-865	NW_011952053.1	99.12	114	150	263	1103296	1103409	2e-50	201
pxse1-4367	NW_011952085.1	99.11	225	29	253	596075	595852	2e-108	394
pxse1-4715	NW_011952032.1	99.11	112	142	253	433188	433298	3e-48	194
pxse1-749	NW_011952019.1	99.11	224	40	263	2183594	2183817	5e-109	396
pxse1-870	NW_011952039.1	99.11	112	152	263	564318	564428	3e-48	194
pxse1-2158	NW_011952057.1	99.1	111	147	257	130028	130138	9e-49	196
pxse1-4379	NW_011952018.1	99.1	223	31	253	1041763	1041985	2e-108	394
pxse1-4383	NW_011952340.1	99.1	222	32	253	297563	297342	6e-108	392
pxse1-5874	NW_011952463.1	99.1	223	1	223	117957	118179	2e-108	394
pxse1-2101	NW_011952109.1	99.09	219	39	257	308541	308323	3e-106	387
pxse1-4718	NW_011952122.1	99.09	110	144	253	39910	40019	3e-48	194
pxse1-750	NW_011952169.1	99.09	220	44	263	76375	76594	7e-107	389
pxse1-2495	NW_011952028.1	99.08	218	38	255	1654107	1653890	9e-106	385
pxse1-2496	NW_011952057.1	99.08	217	39	255	698877	698661	3e-105	383
pxse1-2497	NW_011952292.1	99.08	217	39	255	65624	65840	3e-105	383
pxse1-4392	NW_011952068.1	99.08	218	36	253	1017514	1017297	9e-106	385
pxse1-5560	NW_011952017.1	99.08	109	140	248	726826	726934	1e-47	192
pxse1-6182	NW_011952011.1	99.08	109	25	133	3024132	3024024	1e-47	192
pxse1-2546	NW_011952359.1	99.07	108	148	255	336432	336538	5e-46	187
pxse1-4399	NW_011952207.1	99.07	214	40	253	219246	219459	1e-103	378
pxse1-4728	NW_011952037.1	99.07	107	147	253	1169408	1169302	1e-46	188
pxse1-5667	NW_011952290.1	99.07	215	31	245	77372	77586	4e-104	379
pxse1-5917	NW_011952085.1	99.07	216	1	216	689594	689380	1e-103	378
pxse1-5921	NW_011952013.1	99.07	215	2	216	1668780	1668993	5e-103	376
pxse1-5926	NW_011952141.1	99.07	215	1	215	644063	643849	4e-104	379
pxse1-6190	NW_011952876.1	99.07	107	21	127	13443	13549	1e-46	188
pxse1-5932	NW_011952248.1	99.06	212	1	212	464857	464647	2e-101	370
pxse1-2104	NW_011952098.1	99.05	210	48	257	729873	729664	2e-101	370
pxse1-2550	NW_011952014.1	99.05	105	151	255	424325	424429	2e-45	185
pxse1-4734	NW_011952055.1	99.05	105	149	253	861709	861605	2e-45	185
pxse1-5935	NW_011952079.1	99.05	211	1	211	491757	491967	6e-102	372
pxse1-5936	NW_011952022.1	99.05	211	1	211	1894335	1894126	7e-101	369
pxse1-5937	NW_011952386.1	99.05	211	1	211	213578	213368	6e-102	372
pxse1-5941	NW_011952079.1	99.05	210	2	211	891865	892073	2e-100	367
pxse1-4738	NW_011952101.1	99.04	104	150	253	274806	274909	6e-45	183
pxse1-4739	NW_011952134.1	99.04	104	150	253	378187	378085	7e-44	179
pxse1-5929	NW_011952454.1	99.04	209	6	214	57150	56942	7e-101	369
pxse1-881	NW_011952032.1	99.04	104	161	263	500602	500499	7e-44	179
pxse1-4747	NW_011952092.1	99.03	103	151	253	996701	996803	2e-44	181
pxse1-4748	NW_011952252.1	99.03	103	151	253	514166	514064	2e-44	181
pxse1-883	NW_011952043.1	99.03	103	161	263	1243496	1243598	2e-44	181
pxse1-1767	NW_011952041.1	99.02	102	158	259	1504158	1504057	7e-44	179
pxse1-4419	NW_011952188.1	99.02	204	50	253	644097	643894	4e-98	360
pxse1-4755	NW_011952437.1	99.02	102	152	253	29660	29560	8e-43	176
pxse1-6120	NW_011952056.1	99.02	102	54	155	358679	358780	7e-44	179
pxse1-6154	NW_011952036.1	99.02	102	42	143	1116815	1116916	7e-44	179
pxse1-884	NW_011952203.1	99.02	102	162	263	296479	296378	7e-44	179
pxse1-1362	NW_011952088.1	99.01	101	161	261	453759	453659	2e-43	178
pxse1-2167	NW_011952026.1	99.01	101	157	257	1806659	1806559	2e-43	178
pxse1-2168	NW_011952166.1	99.01	101	157	257	522541	522441	2e-43	178
pxse1-2239	NW_011952055.1	99.01	101	156	256	180872	180772	2e-43	178
pxse1-2552	NW_011952205.1	99.01	101	155	255	473424	473324	2e-43	178
pxse1-4761	NW_011952255.1	99.01	101	153	253	277914	277814	2e-43	178
pxse1-5958	NW_011952055.1	99.01	203	1	203	435078	435280	1e-97	358
pxse1-5963	NW_011952162.1	99.01	202	1	202	282632	282431	4e-97	356
pxse1-4764	NW_011952023.1	99	100	154	253	51965	52064	8e-43	176
pxse1-5975	NW_011952513.1	99	200	1	200	137462	137263	5e-96	352
pxse1-886	NW_011952298.1	99	100	164	263	160520	160619	8e-43	176
pxse1-4428	NW_011952019.1	98.99	199	55	253	1496147	1496345	2e-95	351
pxse1-4439	NW_011952081.1	98.98	196	60	253	7830	8025	9e-93	342
pxse1-5799	NW_011952013.1	98.98	196	38	233	588470	588275	8e-94	345
pxse1-5995	NW_011952078.1	98.98	196	1	196	267954	267759	8e-94	345
pxse1-1317	NW_011952203.1	98.97	195	67	261	610162	609968	3e-93	343
pxse1-5986	NW_011952117.1	98.97	194	6	199	917757	917950	9e-93	342
pxse1-5996	NW_011952275.1	98.97	195	1	195	315962	316156	3e-93	343
pxse1-5999	NW_011952107.1	98.97	194	1	194	815616	815423	9e-93	342
pxse1-6000	NW_011952090.1	98.97	194	1	194	502352	502159	9e-93	342
pxse1-4443	NW_011952215.1	98.96	193	61	253	506808	506999	4e-91	336
pxse1-4445	NW_011952026.1	98.96	192	62	253	97107	97298	1e-91	338
pxse1-6004	NW_011952029.1	98.96	193	1	193	386838	386646	3e-92	340
pxse1-2580	NW_011952155.1	98.95	190	65	254	694251	694439	2e-89	331
pxse1-6013	NW_011952062.1	98.95	190	1	190	1038256	1038068	2e-89	331
pxse1-765	NW_011952058.1	98.95	190	74	263	774071	773882	1e-90	334
pxse1-2111	NW_011952018.1	98.94	188	70	257	754829	754642	2e-89	331
pxse1-4450	NW_011952267.1	98.94	189	65	253	405261	405073	5e-90	333
pxse1-4451	NW_011952081.1	98.94	189	65	253	469132	469320	5e-90	333
pxse1-4455	NW_011952031.1	98.93	187	67	253	1344140	1343954	6e-89	329
pxse1-4456	NW_011952332.1	98.93	187	67	253	207823	208008	7e-88	325
pxse1-2116	NW_011952014.1	98.91	183	75	257	680875	681057	9e-87	322
pxse1-781	NW_011952027.1	98.91	183	81	263	1540949	1540767	9e-87	322
pxse1-4464	NW_011952074.1	98.9	181	73	253	867643	867823	1e-85	318
pxse1-4465	NW_011952351.1	98.9	181	73	253	268658	268838	1e-85	318
pxse1-6037	NW_011952017.1	98.9	181	1	181	1002324	1002145	1e-84	315
pxse1-1426	NW_011952142.1	98.88	179	82	260	83081	82903	1e-84	315
pxse1-2230	NW_011952595.1	98.88	179	78	256	62299	62121	1e-84	315
pxse1-4470	NW_011952109.1	98.88	179	75	253	596161	595983	1e-84	315
pxse1-4471	NW_011952546.1	98.88	179	75	253	116798	116620	1e-84	315
pxse1-4476	NW_011952203.1	98.88	178	76	253	495662	495839	5e-84	313
pxse1-6041	NW_011952045.1	98.87	177	1	176	939913	940089	2e-82	307
pxse1-89	NW_011952439.1	98.87	265	1	263	39995	39731	2e-127	457
pxse1-108	NW_011952095.1	98.86	264	1	263	342031	342294	5e-128	459
pxse1-109	NW_011952073.1	98.86	264	1	263	686629	686892	5e-128	459
pxse1-110	NW_011952437.1	98.86	264	1	263	16767	16504	5e-128	459
pxse1-111	NW_011952186.1	98.86	264	1	263	177619	177356	5e-128	459
pxse1-112	NW_011952128.1	98.86	264	1	263	487226	486963	5e-128	459
pxse1-113	NW_011952047.1	98.86	264	1	263	1477449	1477187	6e-127	455
pxse1-114	NW_011952254.1	98.86	264	1	263	50814	51076	6e-127	455
pxse1-272	NW_011952036.1	98.86	263	1	263	836331	836591	2e-126	453
pxse1-273	NW_011952310.1	98.86	263	1	263	144586	144324	1e-128	461
pxse1-274	NW_011952232.1	98.86	263	1	263	383590	383852	1e-128	461
pxse1-275	NW_011952162.1	98.86	263	1	263	213055	212793	1e-128	461
pxse1-276	NW_011952148.1	98.86	263	1	263	31228	30966	1e-128	461
pxse1-277	NW_011952106.1	98.86	263	1	263	478871	478609	1e-128	461
pxse1-278	NW_011952357.1	98.86	263	1	263	87720	87458	1e-128	461
pxse1-279	NW_011952246.1	98.86	263	1	263	450566	450305	2e-127	457
pxse1-280	NW_011952033.1	98.86	263	1	263	946477	946215	1e-128	461
pxse1-281	NW_011952026.1	98.86	263	1	263	187740	188002	1e-128	461
pxse1-282	NW_011952016.1	98.86	263	1	263	1848208	1847946	1e-128	461
pxse1-283	NW_011952016.1	98.86	263	1	263	1941000	1941261	2e-127	457
pxse1-284	NW_011952010.1	98.86	263	1	263	1252078	1252339	2e-127	457
pxse1-285	NW_011952202.1	98.86	263	1	263	262918	262657	2e-127	457
pxse1-286	NW_011952021.1	98.86	263	1	263	1690078	1690339	2e-127	457
pxse1-287	NW_011952806.1	98.86	263	1	263	46397	46135	1e-128	461
pxse1-288	NW_011952769.1	98.86	263	1	263	68069	67807	1e-128	461
pxse1-289	NW_011952656.1	98.86	263	1	263	69414	69152	1e-128	461
pxse1-290	NW_011952635.1	98.86	263	1	263	36877	36615	1e-128	461
pxse1-291	NW_011952520.1	98.86	263	1	263	61883	61621	1e-128	461
pxse1-292	NW_011952421.1	98.86	263	1	263	5209	4947	1e-128	461
pxse1-293	NW_011952393.1	98.86	263	1	263	242678	242416	1e-128	461
pxse1-294	NW_011952377.1	98.86	263	1	263	85206	84944	1e-128	461
pxse1-295	NW_011952335.1	98.86	263	1	263	297381	297119	1e-128	461
pxse1-296	NW_011952307.1	98.86	263	1	263	314667	314929	1e-128	461
pxse1-297	NW_011952301.1	98.86	263	1	263	90227	90489	1e-128	461
pxse1-298	NW_011952280.1	98.86	263	1	263	147642	147904	1e-128	461
pxse1-299	NW_011952264.1	98.86	263	1	263	426773	426511	1e-128	461
pxse1-300	NW_011952214.1	98.86	263	1	263	448188	448449	2e-127	457
pxse1-301	NW_011952191.1	98.86	263	1	263	264170	264432	1e-128	461
pxse1-302	NW_011952179.1	98.86	263	1	263	403294	403032	1e-128	461
pxse1-303	NW_011952172.1	98.86	263	1	263	135952	135690	1e-128	461
pxse1-304	NW_011952167.1	98.86	263	1	263	284455	284193	1e-128	461
pxse1-305	NW_011952122.1	98.86	263	1	263	713867	714129	1e-128	461
pxse1-306	NW_011952116.1	98.86	263	1	263	334031	334293	1e-128	461
pxse1-307	NW_011952100.1	98.86	263	1	263	546114	546376	1e-128	461
pxse1-308	NW_011952090.1	98.86	263	1	263	640280	640542	1e-128	461
pxse1-309	NW_011952046.1	98.86	263	1	263	1267103	1266841	1e-128	461
pxse1-310	NW_011952034.1	98.86	263	1	263	844049	844311	1e-128	461
pxse1-311	NW_011952025.1	98.86	263	1	263	1261341	1261079	1e-128	461
pxse1-312	NW_011952019.1	98.86	263	1	263	648710	648972	1e-128	461
pxse1-313	NW_011952437.1	98.86	263	1	263	264774	265035	2e-127	457
pxse1-314	NW_011952052.1	98.86	263	1	263	1091700	1091439	2e-127	457
pxse1-315	NW_011953147.1	98.86	263	1	263	10217	10478	2e-127	457
pxse1-316	NW_011952458.1	98.86	263	1	263	158257	157996	2e-127	457
pxse1-317	NW_011952216.1	98.86	263	1	263	360499	360760	2e-127	457
pxse1-318	NW_011952196.1	98.86	263	1	263	330753	331014	2e-127	457
pxse1-319	NW_011952192.1	98.86	263	1	263	462950	462689	2e-127	457
pxse1-320	NW_011952093.1	98.86	263	1	263	436420	436680	2e-126	453
pxse1-321	NW_011952571.1	98.86	263	1	263	46181	46441	2e-126	453
pxse1-4487	NW_011952081.1	98.86	176	78	253	957467	957292	6e-83	309
pxse1-4488	NW_011952066.1	98.86	176	78	253	599168	598993	6e-83	309
pxse1-4493	NW_011952020.1	98.86	175	79	253	1862666	1862493	2e-81	304
pxse1-6042	NW_011952537.1	98.86	176	1	176	36089	35914	6e-83	309
pxse1-6045	NW_011952101.1	98.86	175	1	175	29678	29504	2e-82	307
pxse1-788	NW_011952045.1	98.86	175	89	263	228813	228639	2e-82	307
pxse1-899	NW_011952098.1	98.86	263	1	262	17854	17593	2e-126	453
pxse1-900	NW_011952068.1	98.86	263	1	262	123685	123946	2e-126	453
pxse1-1020	NW_011952038.1	98.85	262	1	261	1366391	1366652	6e-127	455
pxse1-1021	NW_011952081.1	98.85	262	1	261	1041413	1041152	6e-127	455
pxse1-1098	NW_011952182.1	98.85	261	1	261	15897	16157	2e-127	457
pxse1-1099	NW_011952018.1	98.85	261	1	261	1976743	1976483	2e-127	457
pxse1-1100	NW_011952271.1	98.85	261	1	261	212846	213105	2e-126	453
pxse1-1101	NW_011952055.1	98.85	261	1	261	123658	123917	2e-126	453
pxse1-1102	NW_011952033.1	98.85	261	1	261	803978	804238	2e-127	457
pxse1-1103	NW_011952031.1	98.85	261	1	261	1646245	1646503	3e-125	450
pxse1-1104	NW_011952010.1	98.85	261	1	261	816067	816327	2e-127	457
pxse1-1105	NW_011952022.1	98.85	261	1	261	1128034	1128294	2e-127	457
pxse1-1106	NW_011952022.1	98.85	261	1	261	1540384	1540643	2e-126	453
pxse1-1107	NW_011952089.1	98.85	261	1	261	1017866	1017606	2e-127	457
pxse1-1108	NW_011952035.1	98.85	261	1	261	306506	306247	2e-126	453
pxse1-1109	NW_011952025.1	98.85	261	1	261	1769510	1769251	2e-126	453
pxse1-1110	NW_011952128.1	98.85	261	1	261	218030	217770	2e-127	457
pxse1-1111	NW_011952067.1	98.85	261	1	261	349671	349930	2e-126	453
pxse1-1112	NW_011952611.1	98.85	261	1	261	64151	63891	2e-127	457
pxse1-1113	NW_011952536.1	98.85	261	1	261	99396	99656	2e-127	457
pxse1-1114	NW_011952341.1	98.85	261	1	261	151044	150784	2e-127	457
pxse1-1115	NW_011952286.1	98.85	261	1	261	102070	102330	2e-127	457
pxse1-1116	NW_011952267.1	98.85	261	1	261	442843	443103	2e-127	457
pxse1-1117	NW_011952237.1	98.85	261	1	261	358178	358438	2e-127	457
pxse1-1118	NW_011952081.1	98.85	261	1	261	537229	536969	2e-127	457
pxse1-1119	NW_011952042.1	98.85	261	1	261	630670	630410	2e-127	457
pxse1-1120	NW_011952014.1	98.85	261	1	261	1291388	1291647	2e-126	453
pxse1-1121	NW_011952575.1	98.85	261	1	261	12542	12800	6e-127	455
pxse1-1122	NW_011952588.1	98.85	261	1	261	6901	7160	2e-126	453
pxse1-1123	NW_011952574.1	98.85	261	1	261	53829	54088	2e-126	453
pxse1-1124	NW_011952426.1	98.85	261	1	261	270309	270568	2e-126	453
pxse1-1125	NW_011952119.1	98.85	261	1	261	568033	567774	2e-126	453
pxse1-1126	NW_011952051.1	98.85	261	1	261	1166207	1165948	2e-126	453
pxse1-1257	NW_011952019.1	98.85	260	2	261	91477	91736	6e-127	455
pxse1-1258	NW_011952112.1	98.85	260	2	261	172924	172666	7e-126	452
pxse1-1373	NW_011952625.1	98.85	261	1	260	41760	41501	3e-125	450
pxse1-1390	NW_011952055.1	98.85	260	1	260	1093	1352	6e-127	455
pxse1-1391	NW_011952251.1	98.85	260	1	260	478498	478239	6e-127	455
pxse1-1392	NW_011952049.1	98.85	260	1	260	275500	275241	6e-127	455
pxse1-1393	NW_011952103.1	98.85	260	1	260	80416	80674	7e-126	452
pxse1-1394	NW_011952058.1	98.85	260	1	260	799926	800184	7e-126	452
pxse1-1395	NW_011952208.1	98.85	260	1	260	535123	534865	7e-126	452
pxse1-1477	NW_011952316.1	98.85	260	1	259	255837	256096	7e-126	452
pxse1-4496	NW_011952056.1	98.85	174	80	253	1152163	1152336	7e-82	306
pxse1-610	NW_011952094.1	98.85	262	2	263	928603	928343	6e-127	455
pxse1-611	NW_011952092.1	98.85	262	2	263	383470	383730	6e-127	455
pxse1-612	NW_011952241.1	98.85	262	2	263	288556	288817	5e-128	459
pxse1-613	NW_011952393.1	98.85	262	2	263	95781	95520	5e-128	459
pxse1-614	NW_011952322.1	98.85	262	2	263	287129	286869	6e-127	455
pxse1-615	NW_011952445.1	98.85	262	2	263	45410	45671	5e-128	459
pxse1-616	NW_011952227.1	98.85	262	2	263	98346	98607	5e-128	459
pxse1-617	NW_011952114.1	98.85	262	2	263	758314	758053	5e-128	459
pxse1-618	NW_011953002.1	98.85	262	3	263	26191	26452	6e-127	455
pxse1-619	NW_011952621.1	98.85	262	2	263	24312	24572	6e-127	455
pxse1-620	NW_011952053.1	98.85	262	2	263	796000	795740	6e-127	455
pxse1-658	NW_011952189.1	98.85	261	3	263	182136	182395	2e-126	453
pxse1-659	NW_011952251.1	98.85	261	3	263	383848	383588	2e-127	457
pxse1-660	NW_011952048.1	98.85	261	3	263	1322325	1322065	2e-127	457
pxse1-661	NW_011952672.1	98.85	261	3	263	103102	103362	2e-127	457
pxse1-662	NW_011952496.1	98.85	261	3	263	167051	166791	2e-127	457
pxse1-663	NW_011952471.1	98.85	261	3	263	101434	101174	2e-127	457
pxse1-664	NW_011952102.1	98.85	261	3	263	745166	745426	2e-127	457
pxse1-665	NW_011952058.1	98.85	261	3	263	1115604	1115864	2e-127	457
pxse1-666	NW_011952331.1	98.85	261	3	263	388126	388385	2e-126	453
pxse1-693	NW_011952029.1	98.85	260	4	263	528492	528233	6e-127	455
pxse1-694	NW_011952329.1	98.85	260	4	263	256544	256285	6e-127	455
pxse1-790	NW_011952430.1	98.85	174	90	263	95716	95543	7e-82	306
pxse1-920	NW_011952164.1	98.85	262	1	262	25405	25666	5e-128	459
pxse1-921	NW_011952064.1	98.85	262	1	262	805137	804876	5e-128	459
pxse1-922	NW_011952710.1	98.85	262	1	262	6603	6342	5e-128	459
pxse1-923	NW_011952201.1	98.85	262	1	262	603048	603309	5e-128	459
pxse1-924	NW_011952127.1	98.85	262	1	262	74845	74584	5e-128	459
pxse1-1276	NW_011952203.1	98.84	259	3	261	533866	534123	3e-125	450
pxse1-1277	NW_011952122.1	98.84	259	3	261	736327	736069	2e-126	453
pxse1-1278	NW_011952093.1	98.84	259	3	261	76960	77217	3e-125	450
pxse1-1279	NW_011952042.1	98.84	259	3	261	111726	111984	2e-126	453
pxse1-1280	NW_011952157.1	98.84	259	3	261	33647	33904	3e-125	450
pxse1-1281	NW_011952110.1	98.84	259	3	261	415016	414759	3e-125	450
pxse1-1414	NW_011952554.1	98.84	259	2	260	65018	65275	3e-125	450
pxse1-1536	NW_011952023.1	98.84	259	1	259	577756	577499	3e-125	450
pxse1-1537	NW_011952065.1	98.84	259	1	259	1077607	1077863	3e-124	446
pxse1-1538	NW_011952054.1	98.84	259	1	259	557667	557409	2e-126	453
pxse1-1539	NW_011952203.1	98.84	259	1	259	19079	18821	2e-126	453
pxse1-1540	NW_011952133.1	98.84	259	1	259	140126	139868	2e-126	453
pxse1-1541	NW_011952037.1	98.84	259	1	259	1658250	1658508	2e-126	453
pxse1-1542	NW_011952491.1	98.84	259	1	259	203529	203787	2e-126	453
pxse1-1543	NW_011952044.1	98.84	259	1	259	155075	155332	3e-125	450
pxse1-1544	NW_011952034.1	98.84	259	1	259	1102698	1102441	3e-125	450
pxse1-1545	NW_011952137.1	98.84	259	1	259	776039	775782	3e-125	450
pxse1-1546	NW_011952128.1	98.84	259	1	259	651949	652207	2e-126	453
pxse1-1547	NW_011952056.1	98.84	259	1	259	995288	995030	2e-126	453
pxse1-1548	NW_011952138.1	98.84	259	1	259	457276	457018	2e-126	453
pxse1-1549	NW_011952086.1	98.84	259	1	259	751133	751391	2e-126	453
pxse1-1550	NW_011952598.1	98.84	259	1	259	25077	24819	2e-126	453
pxse1-1551	NW_011952549.1	98.84	259	1	259	137207	136949	2e-126	453
pxse1-1552	NW_011952350.1	98.84	259	1	259	292604	292862	2e-126	453
pxse1-1553	NW_011952017.1	98.84	259	1	259	1634729	1634987	2e-126	453
pxse1-1554	NW_011952017.1	98.84	259	1	259	1599949	1599692	3e-125	450
pxse1-1555	NW_011952876.1	98.84	259	1	259	41208	40951	3e-125	450
pxse1-1556	NW_011952459.1	98.84	259	1	259	73636	73893	3e-125	450
pxse1-1557	NW_011952365.1	98.84	259	1	259	153420	153677	3e-125	450
pxse1-1558	NW_011952129.1	98.84	259	1	259	48391	48648	3e-125	450
pxse1-1559	NW_011952108.1	98.84	259	1	259	914759	915016	3e-125	450
pxse1-1662	NW_011952135.1	98.84	258	2	259	6620	6363	7e-126	452
pxse1-1663	NW_011952150.1	98.84	258	2	259	6747	7004	7e-126	452
pxse1-1664	NW_011952094.1	98.84	258	2	259	112033	111776	7e-126	452
pxse1-1730	NW_011952180.1	98.84	172	88	259	390302	390473	8e-81	302
pxse1-1862	NW_011952140.1	98.84	258	1	257	782100	782357	9e-125	448
pxse1-2508	NW_011952208.1	98.84	173	83	255	74100	74271	3e-80	300
pxse1-697	NW_011952020.1	98.84	259	5	263	383909	384166	3e-125	450
pxse1-950	NW_011952230.1	98.84	258	5	262	99922	99665	7e-126	452
pxse1-1681	NW_011952084.1	98.83	257	3	259	816051	815795	3e-125	450
pxse1-1682	NW_011952550.1	98.83	257	3	259	6352	6096	3e-125	450
pxse1-1808	NW_011952060.1	98.83	257	2	258	357166	357421	3e-124	446
pxse1-1920	NW_011952165.1	98.83	257	1	257	636307	636562	3e-124	446
pxse1-1921	NW_011952319.1	98.83	257	1	257	26002	26257	3e-124	446
pxse1-1922	NW_011952155.1	98.83	257	1	257	573885	574141	3e-125	450
pxse1-1923	NW_011952130.1	98.83	257	1	257	831472	831217	3e-124	446
pxse1-1924	NW_011952016.1	98.83	257	1	257	722039	721783	3e-125	450
pxse1-1925	NW_011952028.1	98.83	257	1	257	24937	25192	3e-124	446
pxse1-1926	NW_011952116.1	98.83	257	1	257	298724	298980	3e-125	450
pxse1-1927	NW_011952090.1	98.83	257	1	257	88933	89189	3e-125	450
pxse1-1928	NW_011952047.1	98.83	257	1	257	174035	174291	3e-125	450
pxse1-1929	NW_011952196.1	98.83	257	1	257	255873	255618	3e-124	446
pxse1-1930	NW_011952105.1	98.83	257	1	257	543657	543401	3e-125	450
pxse1-1931	NW_011952068.1	98.83	257	1	257	53690	53435	3e-124	446
pxse1-1932	NW_011952042.1	98.83	257	1	257	1545191	1545445	4e-123	443
pxse1-1933	NW_011952413.1	98.83	257	1	257	130943	130687	3e-125	450
pxse1-1934	NW_011952126.1	98.83	257	1	257	736595	736851	3e-125	450
pxse1-1935	NW_011952112.1	98.83	257	1	257	215504	215249	3e-124	446
pxse1-1936	NW_011952097.1	98.83	257	1	257	322455	322199	3e-125	450
pxse1-1937	NW_011952062.1	98.83	257	1	257	925292	925037	3e-124	446
pxse1-1938	NW_011952486.1	98.83	257	1	257	49255	48999	3e-125	450
pxse1-1939	NW_011952350.1	98.83	257	1	257	101901	101645	3e-125	450
pxse1-1940	NW_011952215.1	98.83	257	1	257	537944	538199	3e-124	446
pxse1-1941	NW_011952085.1	98.83	257	1	257	516357	516612	3e-124	446
pxse1-1942	NW_011952594.1	98.83	257	1	257	63053	62797	3e-125	450
pxse1-1943	NW_011952390.1	98.83	257	1	257	254279	254535	3e-125	450
pxse1-1944	NW_011952282.1	98.83	257	1	257	223255	222999	3e-125	450
pxse1-1945	NW_011952159.1	98.83	257	1	257	459669	459413	3e-125	450
pxse1-2043	NW_011952170.1	98.83	256	2	257	589243	588988	9e-125	448
pxse1-2044	NW_011953165.1	98.83	256	2	257	17342	17597	9e-125	448
pxse1-2192	NW_011952246.1	98.83	256	1	256	192229	192484	9e-125	448
pxse1-2193	NW_011952028.1	98.83	256	1	256	1017275	1017530	9e-125	448
pxse1-2194	NW_011952025.1	98.83	256	1	256	890149	889894	9e-125	448
pxse1-2731	NW_011952036.1	98.83	256	1	253	1126042	1126297	4e-123	443
pxse1-6058	NW_011952018.1	98.83	171	1	171	10812	10982	3e-80	300
pxse1-706	NW_011952017.1	98.83	257	7	263	1993869	1994124	3e-124	446
pxse1-1419	NW_011952491.1	98.82	254	7	260	25418	25670	1e-122	441
pxse1-1696	NW_011952139.1	98.82	255	5	259	290077	289823	3e-124	446
pxse1-2062	NW_011952296.1	98.82	255	3	257	223905	224159	3e-124	446
pxse1-2219	NW_011952118.1	98.82	254	3	256	649083	648831	1e-122	441
pxse1-2328	NW_011952057.1	98.82	255	1	255	204922	204668	3e-124	446
pxse1-2329	NW_011952018.1	98.82	255	1	255	1684189	1684441	1e-123	444
pxse1-2330	NW_011952107.1	98.82	255	1	255	402654	402908	3e-124	446
pxse1-2331	NW_011952174.1	98.82	255	1	255	651591	651339	5e-122	439
pxse1-2332	NW_011952079.1	98.82	255	1	255	965682	965429	4e-123	443
pxse1-2333	NW_011952401.1	98.82	255	1	255	21955	22209	3e-124	446
pxse1-2334	NW_011952131.1	98.82	255	1	255	444069	443815	3e-124	446
pxse1-2335	NW_011952054.1	98.82	255	1	255	330313	330060	4e-123	443
pxse1-2336	NW_011952430.1	98.82	255	1	255	241725	241471	3e-124	446
pxse1-2337	NW_011952296.1	98.82	255	1	255	313396	313650	3e-124	446
pxse1-2338	NW_011952246.1	98.82	255	1	255	156432	156178	3e-124	446
pxse1-2339	NW_011952089.1	98.82	255	1	255	658750	659004	3e-124	446
pxse1-2340	NW_011952029.1	98.82	255	1	255	424379	424633	3e-124	446
pxse1-2341	NW_011952028.1	98.82	255	1	255	886128	886382	3e-124	446
pxse1-2342	NW_011952313.1	98.82	255	1	255	30459	30713	3e-124	446
pxse1-2343	NW_011952214.1	98.82	255	1	255	72818	73071	4e-123	443
pxse1-2344	NW_011952069.1	98.82	255	1	255	785440	785187	4e-123	443
pxse1-2345	NW_011952046.1	98.82	255	1	255	899096	899348	5e-122	439
pxse1-2346	NW_011952019.1	98.82	255	1	255	1772728	1772474	3e-124	446
pxse1-2347	NW_011952249.1	98.82	255	1	255	479498	479752	3e-124	446
pxse1-2348	NW_011952486.1	98.82	255	1	255	92849	92595	3e-124	446
pxse1-2349	NW_011952486.1	98.82	255	1	255	108417	108163	3e-124	446
pxse1-2350	NW_011952337.1	98.82	255	1	255	170728	170475	4e-123	443
pxse1-2436	NW_011952024.1	98.82	254	2	255	213305	213558	1e-123	444
pxse1-2437	NW_011952048.1	98.82	254	2	255	314635	314887	1e-122	441
pxse1-2438	NW_011952126.1	98.82	254	2	255	764778	765031	1e-123	444
pxse1-2439	NW_011952228.1	98.82	254	2	255	369327	369074	1e-123	444
pxse1-2510	NW_011952619.1	98.82	170	86	255	107133	106964	1e-79	298
pxse1-2562	NW_011952057.1	98.82	254	1	254	136078	136330	1e-122	441
pxse1-2563	NW_011952527.1	98.82	254	1	254	106748	107001	1e-123	444
pxse1-2564	NW_011952149.1	98.82	254	1	254	368227	367974	1e-123	444
pxse1-2565	NW_011952316.1	98.82	254	1	254	115110	115363	1e-123	444
pxse1-2566	NW_011952539.1	98.82	254	1	254	55930	56182	1e-122	441
pxse1-2756	NW_011952243.1	98.82	255	1	253	278802	278548	1e-123	444
pxse1-2801	NW_011952038.1	98.82	254	1	253	322858	323111	1e-122	441
pxse1-2802	NW_011952011.1	98.82	254	1	253	1146217	1145964	1e-122	441
pxse1-2803	NW_011952165.1	98.82	254	1	253	313026	313279	1e-122	441
pxse1-2804	NW_011952274.1	98.82	254	1	253	247497	247748	2e-120	434
pxse1-2805	NW_011952155.1	98.82	254	1	253	692702	692955	1e-122	441
pxse1-2806	NW_011952064.1	98.82	254	1	253	849684	849431	1e-122	441
pxse1-2807	NW_011952098.1	98.82	254	3	253	659095	659348	4e-123	443
pxse1-2808	NW_011952058.1	98.82	254	1	253	1039554	1039806	2e-121	437
pxse1-2809	NW_011952066.1	98.82	254	1	253	538131	538383	2e-121	437
pxse1-2810	NW_011952279.1	98.82	254	1	253	61203	61456	1e-122	441
pxse1-2811	NW_011952303.1	98.82	254	1	253	190447	190700	1e-122	441
pxse1-4511	NW_011952125.1	98.82	170	85	253	207876	207707	1e-78	295
pxse1-6055	NW_011952118.1	98.82	169	5	173	732028	732196	4e-79	297
pxse1-6064	NW_011952043.1	98.82	170	1	170	484176	484344	1e-78	295
pxse1-1299	NW_011952097.1	98.81	252	10	261	718080	718331	1e-122	441
pxse1-2073	NW_011952049.1	98.81	253	5	257	29240	29491	5e-122	439
pxse1-2075	NW_011952241.1	98.81	252	6	257	41877	41627	2e-121	437
pxse1-2450	NW_011952049.1	98.81	253	3	255	897514	897263	5e-122	439
pxse1-2451	NW_011952404.1	98.81	253	3	255	148313	148062	5e-122	439
pxse1-2452	NW_011952298.1	98.81	253	3	255	399497	399749	4e-123	443
pxse1-3273	NW_011952147.1	98.81	253	1	253	720473	720221	4e-123	443
pxse1-3274	NW_011952135.1	98.81	253	1	253	738033	738285	4e-123	443
pxse1-3275	NW_011952111.1	98.81	253	1	253	195077	194825	4e-123	443
pxse1-3276	NW_011952109.1	98.81	253	1	253	720220	719969	5e-122	439
pxse1-3277	NW_011952088.1	98.81	253	1	253	576653	576402	5e-122	439
pxse1-3278	NW_011952057.1	98.81	253	1	253	1239850	1240102	4e-123	443
pxse1-3279	NW_011952057.1	98.81	253	1	253	1325503	1325755	4e-123	443
pxse1-3280	NW_011952040.1	98.81	253	1	253	332327	332578	5e-122	439
pxse1-3281	NW_011952036.1	98.81	253	1	253	114671	114419	4e-123	443
pxse1-3282	NW_011952036.1	98.81	253	1	253	1234422	1234673	5e-122	439
pxse1-3283	NW_011952018.1	98.81	253	1	253	775835	775583	4e-123	443
pxse1-3284	NW_011952018.1	98.81	253	1	253	98633	98884	5e-122	439
pxse1-3285	NW_011952018.1	98.81	253	1	253	733385	733134	5e-122	439
pxse1-3286	NW_011952018.1	98.81	253	1	253	1959805	1959554	5e-122	439
pxse1-3287	NW_011952018.1	98.81	253	1	253	2009067	2009318	5e-122	439
pxse1-3288	NW_011952117.1	98.81	253	1	253	840145	839894	5e-122	439
pxse1-3289	NW_011952107.1	98.81	253	1	253	131036	131288	4e-123	443
pxse1-3290	NW_011952083.1	98.81	253	1	253	151269	151520	5e-122	439
pxse1-3291	NW_011952150.1	98.81	253	1	253	47888	47636	4e-123	443
pxse1-3292	NW_011952125.1	98.81	253	1	253	708399	708147	4e-123	443
pxse1-3293	NW_011952281.1	98.81	253	1	253	364107	364358	5e-122	439
pxse1-3294	NW_011952174.1	98.81	253	1	253	700677	700929	4e-123	443
pxse1-3295	NW_011952148.1	98.81	253	1	253	545113	544861	4e-123	443
pxse1-3296	NW_011952106.1	98.81	253	1	253	534307	534057	6e-121	435
pxse1-3297	NW_011952095.1	98.81	253	1	253	488004	488256	4e-123	443
pxse1-3298	NW_011952038.1	98.81	253	1	253	1222980	1223231	5e-122	439
pxse1-3299	NW_011952024.1	98.81	253	1	253	1147300	1147551	5e-122	439
pxse1-3300	NW_011952024.1	98.81	253	1	253	1924000	1923749	5e-122	439
pxse1-3301	NW_011952011.1	98.81	253	1	253	733000	733251	5e-122	439
pxse1-3302	NW_011952271.1	98.81	253	1	253	130801	130549	4e-123	443
pxse1-3303	NW_011952197.1	98.81	253	1	253	421741	421490	5e-122	439
pxse1-3304	NW_011952165.1	98.81	253	1	253	306871	306619	4e-123	443
pxse1-3305	NW_011952131.1	98.81	253	1	253	238214	237962	4e-123	443
pxse1-3306	NW_011952131.1	98.81	253	1	253	326003	326254	5e-122	439
pxse1-3307	NW_011952054.1	98.81	253	1	253	423504	423252	4e-123	443
pxse1-3308	NW_011952501.1	98.81	253	1	253	33638	33890	4e-123	443
pxse1-3309	NW_011952501.1	98.81	253	1	253	137833	138083	6e-121	435
pxse1-3310	NW_011952468.1	98.81	253	1	253	115106	115358	4e-123	443
pxse1-3311	NW_011952292.1	98.81	253	1	253	101003	100751	4e-123	443
pxse1-3312	NW_011952292.1	98.81	253	1	253	113645	113393	4e-123	443
pxse1-3313	NW_011952274.1	98.81	253	1	253	277901	278153	4e-123	443
pxse1-3314	NW_011952265.1	98.81	253	1	253	288764	289016	4e-123	443
pxse1-3315	NW_011952246.1	98.81	253	1	253	322384	322132	4e-123	443
pxse1-3316	NW_011952180.1	98.81	253	1	253	166901	167153	4e-123	443
pxse1-3317	NW_011952155.1	98.81	253	1	253	599863	599611	4e-123	443
pxse1-3318	NW_011952059.1	98.81	253	1	253	702595	702847	4e-123	443
pxse1-3319	NW_011952059.1	98.81	253	1	253	978127	978379	4e-123	443
pxse1-3320	NW_011952059.1	98.81	253	1	253	1069175	1069427	4e-123	443
pxse1-3321	NW_011952055.1	98.81	253	1	253	758257	758509	4e-123	443
pxse1-3322	NW_011952055.1	98.81	253	1	253	820022	819770	4e-123	443
pxse1-3323	NW_011952055.1	98.81	253	1	253	931684	931936	4e-123	443
pxse1-3324	NW_011952041.1	98.81	253	1	253	801691	801439	4e-123	443
pxse1-3325	NW_011952037.1	98.81	253	1	253	842274	842525	5e-122	439
pxse1-3326	NW_011952033.1	98.81	253	1	253	30646	30898	4e-123	443
pxse1-3327	NW_011952033.1	98.81	253	1	253	1544901	1545152	5e-122	439
pxse1-3328	NW_011952026.1	98.81	253	1	253	1672030	1671779	5e-122	439
pxse1-3329	NW_011952016.1	98.81	253	1	253	340437	340185	4e-123	443
pxse1-3330	NW_011952016.1	98.81	253	1	253	542664	542413	5e-122	439
pxse1-3331	NW_011952010.1	98.81	253	1	253	432482	432230	4e-123	443
pxse1-3332	NW_011952010.1	98.81	253	1	253	2717011	2717263	4e-123	443
pxse1-3333	NW_011952453.1	98.81	253	1	253	230417	230669	4e-123	443
pxse1-3334	NW_011952099.1	98.81	253	1	253	514816	514565	5e-122	439
pxse1-3335	NW_011952022.1	98.81	253	1	253	1673141	1672889	4e-123	443
pxse1-3336	NW_011952022.1	98.81	253	1	253	1836427	1836175	4e-123	443
pxse1-3337	NW_011952022.1	98.81	253	1	253	1844585	1844333	4e-123	443
pxse1-3338	NW_011952257.1	98.81	253	1	253	426752	426502	6e-121	435
pxse1-3339	NW_011952229.1	98.81	253	1	253	161026	160774	4e-123	443
pxse1-3340	NW_011952222.1	98.81	253	1	253	164065	163813	4e-123	443
pxse1-3341	NW_011952222.1	98.81	253	1	253	576707	576959	4e-123	443
pxse1-3342	NW_011952202.1	98.81	253	1	253	327741	327489	4e-123	443
pxse1-3343	NW_011952139.1	98.81	253	1	253	67339	67087	4e-123	443
pxse1-3344	NW_011952073.1	98.81	253	1	253	402121	401869	4e-123	443
pxse1-3345	NW_011952049.1	98.81	253	1	253	31966	32217	5e-122	439
pxse1-3346	NW_011952043.1	98.81	253	1	253	382285	382033	4e-123	443
pxse1-3347	NW_011952035.1	98.81	253	1	253	945943	945692	5e-122	439
pxse1-3348	NW_011952029.1	98.81	253	1	253	460100	459848	4e-123	443
pxse1-3349	NW_011952029.1	98.81	253	1	253	29150	29401	5e-122	439
pxse1-3350	NW_011952028.1	98.81	253	1	253	1668464	1668214	6e-121	435
pxse1-3351	NW_011952021.1	98.81	253	1	253	921422	921170	4e-123	443
pxse1-3352	NW_011952021.1	98.81	253	1	253	803246	803497	5e-122	439
pxse1-3353	NW_011952020.1	98.81	253	1	253	836814	836562	4e-123	443
pxse1-3354	NW_011952020.1	98.81	253	1	253	987958	988210	4e-123	443
pxse1-3355	NW_011952020.1	98.81	253	1	253	1046373	1046121	4e-123	443
pxse1-3356	NW_011952393.1	98.81	253	1	253	77619	77870	5e-122	439
pxse1-3357	NW_011952377.1	98.81	253	1	253	204863	205115	4e-123	443
pxse1-3358	NW_011952322.1	98.81	253	1	253	381158	380907	5e-122	439
pxse1-3359	NW_011952264.1	98.81	253	1	253	477846	478098	4e-123	443
pxse1-3360	NW_011952264.1	98.81	253	1	253	270363	270112	5e-122	439
pxse1-3361	NW_011952214.1	98.81	253	1	253	364638	364890	4e-123	443
pxse1-3362	NW_011952193.1	98.81	253	1	253	237494	237745	5e-122	439
pxse1-3363	NW_011952193.1	98.81	253	1	253	245423	245674	5e-122	439
pxse1-3364	NW_011952175.1	98.81	253	1	253	359359	359108	5e-122	439
pxse1-3365	NW_011952167.1	98.81	253	1	253	300102	299850	4e-123	443
pxse1-3366	NW_011952116.1	98.81	253	1	253	67325	67073	4e-123	443
pxse1-3367	NW_011952103.1	98.81	253	1	253	585679	585427	4e-123	443
pxse1-3368	NW_011952100.1	98.81	253	1	253	692168	692419	5e-122	439
pxse1-3369	NW_011952074.1	98.81	253	1	253	798220	798472	4e-123	443
pxse1-3370	NW_011952046.1	98.81	253	1	253	1255774	1255522	4e-123	443
pxse1-3371	NW_011952032.1	98.81	253	1	253	1719925	1720177	4e-123	443
pxse1-3372	NW_011952025.1	98.81	253	1	253	1228573	1228321	4e-123	443
pxse1-3373	NW_011952025.1	98.81	253	1	253	1051339	1051590	5e-122	439
pxse1-3374	NW_011952019.1	98.81	253	1	253	2238305	2238053	4e-123	443
pxse1-3375	NW_011952015.1	98.81	253	1	253	2119685	2119433	4e-123	443
pxse1-3376	NW_011952015.1	98.81	253	1	253	2180766	2181017	5e-122	439
pxse1-3377	NW_011952527.1	98.81	253	1	253	169209	168957	4e-123	443
pxse1-3378	NW_011952462.1	98.81	253	1	253	225908	225656	4e-123	443
pxse1-3379	NW_011952437.1	98.81	253	1	253	101716	101967	5e-122	439
pxse1-3380	NW_011952249.1	98.81	253	1	253	299814	299562	4e-123	443
pxse1-3381	NW_011952230.1	98.81	253	1	253	112647	112898	5e-122	439
pxse1-3382	NW_011952227.1	98.81	253	1	253	182845	182593	4e-123	443
pxse1-3383	NW_011952127.1	98.81	253	1	253	405010	405260	6e-121	435
pxse1-3384	NW_011952114.1	98.81	253	1	253	224458	224206	4e-123	443
pxse1-3385	NW_011952114.1	98.81	253	1	253	632248	632500	4e-123	443
pxse1-3386	NW_011952052.1	98.81	253	1	253	379887	379635	4e-123	443
pxse1-3387	NW_011952048.1	98.81	253	1	253	382322	382574	4e-123	443
pxse1-3388	NW_011952048.1	98.81	253	1	253	1353895	1354147	4e-123	443
pxse1-3389	NW_011952047.1	98.81	253	1	253	497618	497368	1e-122	441
pxse1-3390	NW_011952047.1	98.81	253	1	253	68984	68733	5e-122	439
pxse1-3391	NW_011952047.1	98.81	253	1	253	109644	109895	5e-122	439
pxse1-3392	NW_011952526.1	98.81	253	1	253	175818	176069	5e-122	439
pxse1-3393	NW_011952354.1	98.81	253	1	253	21086	21338	4e-123	443
pxse1-3394	NW_011952315.1	98.81	253	1	253	106580	106832	4e-123	443
pxse1-3395	NW_011952286.1	98.81	253	1	253	247706	247455	5e-122	439
pxse1-3396	NW_011952218.1	98.81	253	1	253	195029	194777	4e-123	443
pxse1-3397	NW_011952192.1	98.81	253	1	253	223877	223626	5e-122	439
pxse1-3398	NW_011952154.1	98.81	253	1	253	624500	624751	5e-122	439
pxse1-3399	NW_011952149.1	98.81	253	1	253	482496	482244	4e-123	443
pxse1-3400	NW_011952120.1	98.81	253	1	253	71839	72091	4e-123	443
pxse1-3401	NW_011952102.1	98.81	253	1	253	494589	494841	4e-123	443
pxse1-3402	NW_011952098.1	98.81	253	1	253	500035	499783	4e-123	443
pxse1-3403	NW_011952098.1	98.81	253	1	253	813531	813279	4e-123	443
pxse1-3404	NW_011952093.1	98.81	253	1	253	39270	39018	4e-123	443
pxse1-3405	NW_011952084.1	98.81	253	1	253	941479	941730	5e-122	439
pxse1-3406	NW_011952070.1	98.81	253	1	253	917546	917294	4e-123	443
pxse1-3407	NW_011952070.1	98.81	253	1	253	1206181	1205930	5e-122	439
pxse1-3408	NW_011952068.1	98.81	253	1	253	1016614	1016866	4e-123	443
pxse1-3409	NW_011952042.1	98.81	253	1	253	116320	116068	4e-123	443
pxse1-3410	NW_011952030.1	98.81	253	1	253	22032	22284	4e-123	443
pxse1-3411	NW_011952030.1	98.81	253	1	253	1090798	1091049	5e-122	439
pxse1-3412	NW_011952014.1	98.81	253	1	253	75237	74986	5e-122	439
pxse1-3413	NW_011952621.1	98.81	253	1	253	67170	66918	4e-123	443
pxse1-3414	NW_011952565.1	98.81	253	1	253	128300	128551	5e-122	439
pxse1-3415	NW_011952464.1	98.81	253	1	253	54101	54353	4e-123	443
pxse1-3416	NW_011952427.1	98.81	253	1	253	237855	237603	4e-123	443
pxse1-3417	NW_011952254.1	98.81	253	1	253	475996	475745	5e-122	439
pxse1-3418	NW_011952240.1	98.81	253	1	253	187855	188107	4e-123	443
pxse1-3419	NW_011952240.1	98.81	253	1	253	468828	469080	4e-123	443
pxse1-3420	NW_011952223.1	98.81	253	1	253	28174	27923	5e-122	439
pxse1-3421	NW_011952145.1	98.81	253	1	253	431158	430907	5e-122	439
pxse1-3422	NW_011952145.1	98.81	253	1	253	693013	693264	5e-122	439
pxse1-3423	NW_011952126.1	98.81	253	1	253	157428	157176	4e-123	443
pxse1-3424	NW_011952097.1	98.81	253	1	253	832548	832800	4e-123	443
pxse1-3425	NW_011952063.1	98.81	253	1	253	189059	188807	4e-123	443
pxse1-3426	NW_011952063.1	98.81	253	1	253	1031624	1031876	4e-123	443
pxse1-3427	NW_011952483.1	98.81	253	1	253	181666	181918	4e-123	443
pxse1-3428	NW_011952402.1	98.81	253	1	253	69078	68827	5e-122	439
pxse1-3429	NW_011952402.1	98.81	253	1	253	110008	109757	5e-122	439
pxse1-3430	NW_011952363.1	98.81	253	1	253	109031	108780	5e-122	439
pxse1-3431	NW_011952350.1	98.81	253	1	253	271929	271678	5e-122	439
pxse1-3432	NW_011952277.1	98.81	253	1	253	7262	7010	4e-123	443
pxse1-3433	NW_011952277.1	98.81	253	1	253	277839	278090	5e-122	439
pxse1-3434	NW_011952152.1	98.81	253	1	253	429979	429727	4e-123	443
pxse1-3435	NW_011952152.1	98.81	253	1	253	748766	749017	5e-122	439
pxse1-3436	NW_011952119.1	98.81	253	1	253	724537	724788	5e-122	439
pxse1-3437	NW_011952051.1	98.81	253	1	253	1274721	1274972	5e-122	439
pxse1-3438	NW_011952045.1	98.81	253	1	253	556208	555958	1e-122	441
pxse1-3439	NW_011952633.1	98.81	253	1	253	72333	72583	6e-121	435
pxse1-3440	NW_011952403.1	98.81	253	1	253	128321	128573	4e-123	443
pxse1-3441	NW_011952381.1	98.81	253	1	253	53532	53281	5e-122	439
pxse1-3442	NW_011952157.1	98.81	253	1	253	186055	185803	4e-123	443
pxse1-3443	NW_011952157.1	98.81	253	1	253	676227	676479	4e-123	443
pxse1-3444	NW_011952157.1	98.81	253	1	253	705212	704960	4e-123	443
pxse1-3445	NW_011952141.1	98.81	253	1	253	460430	460682	4e-123	443
pxse1-3446	NW_011952141.1	98.81	253	1	253	494843	495095	4e-123	443
pxse1-3447	NW_011952134.1	98.81	253	1	253	605677	605929	4e-123	443
pxse1-3448	NW_011952123.1	98.81	253	1	253	229768	230020	4e-123	443
pxse1-3449	NW_011952085.1	98.81	253	1	253	993332	993081	5e-122	439
pxse1-3450	NW_011952459.1	98.81	253	1	253	15224	14973	5e-122	439
pxse1-3451	NW_011952390.1	98.81	253	1	253	164130	164381	5e-122	439
pxse1-3452	NW_011952263.1	98.81	253	1	253	286806	287058	4e-123	443
pxse1-3453	NW_011952263.1	98.81	253	2	253	469612	469361	6e-121	435
pxse1-3454	NW_011952248.1	98.81	253	1	253	441486	441234	4e-123	443
pxse1-3455	NW_011952212.1	98.81	253	1	253	180671	180922	5e-122	439
pxse1-3456	NW_011952183.1	98.81	253	1	253	445156	445408	4e-123	443
pxse1-3457	NW_011952159.1	98.81	253	1	253	211246	210994	4e-123	443
pxse1-3458	NW_011952129.1	98.81	253	1	253	424807	425059	4e-123	443
pxse1-3459	NW_011952060.1	98.81	253	1	253	400379	400128	5e-122	439
pxse1-3460	NW_011953165.1	98.81	253	1	253	1302	1050	4e-123	443
pxse1-3461	NW_011952730.1	98.81	253	1	253	5687	5435	4e-123	443
pxse1-3462	NW_011952573.1	98.81	253	1	253	129746	129494	4e-123	443
pxse1-3463	NW_011952432.1	98.81	253	1	253	55908	56160	4e-123	443
pxse1-3464	NW_011952406.1	98.81	253	1	253	30490	30742	4e-123	443
pxse1-3465	NW_011952361.1	98.81	253	1	253	152525	152777	4e-123	443
pxse1-4050	NW_011952023.1	98.81	252	2	253	1763456	1763205	1e-122	441
pxse1-4051	NW_011952087.1	98.81	252	2	253	861966	861715	1e-122	441
pxse1-4052	NW_011952095.1	98.81	252	2	253	586831	587081	2e-121	437
pxse1-4053	NW_011952011.1	98.81	252	2	253	2453692	2453943	1e-122	441
pxse1-4054	NW_011952246.1	98.81	252	2	253	61696	61947	1e-122	441
pxse1-4055	NW_011952016.1	98.81	252	2	253	2114986	2115236	2e-121	437
pxse1-4056	NW_011952453.1	98.81	252	2	253	213362	213612	2e-121	437
pxse1-4057	NW_011952614.1	98.81	252	2	253	96216	96466	2e-121	437
pxse1-4058	NW_011952086.1	98.81	252	2	253	562384	562135	2e-120	434
pxse1-4059	NW_011952576.1	98.81	252	2	253	88217	87966	1e-122	441
pxse1-4060	NW_011952169.1	98.81	252	2	253	347925	348175	2e-121	437
pxse1-4061	NW_011952438.1	98.81	252	2	253	48603	48353	2e-121	437
pxse1-4776	NW_011952125.1	98.81	252	1	252	246230	246481	1e-122	441
pxse1-4777	NW_011952203.1	98.81	252	1	252	522344	522094	2e-121	437
pxse1-4778	NW_011952346.1	98.81	252	1	252	332446	332195	1e-122	441
pxse1-4779	NW_011952053.1	98.81	252	1	252	280813	281064	1e-122	441
pxse1-4916	NW_011952402.1	98.81	252	1	250	24415	24666	5e-122	439
pxse1-6056	NW_011952064.1	98.81	168	5	172	235759	235925	1e-77	291
pxse1-1703	NW_011952085.1	98.8	249	11	259	683406	683653	7e-120	432
pxse1-2126	NW_011952126.1	98.8	166	92	257	142751	142916	1e-77	291
pxse1-2474	NW_011952035.1	98.8	249	7	255	1446795	1446547	6e-121	435
pxse1-4172	NW_011952226.1	98.8	251	3	253	70507	70257	5e-122	439
pxse1-4173	NW_011952226.1	98.8	251	3	253	147678	147428	5e-122	439
pxse1-4174	NW_011952109.1	98.8	251	3	253	602969	602719	5e-122	439
pxse1-4175	NW_011952088.1	98.8	251	3	253	209871	210121	5e-122	439
pxse1-4176	NW_011952088.1	98.8	251	3	253	651705	651955	5e-122	439
pxse1-4177	NW_011952057.1	98.8	251	3	253	733402	733153	6e-121	435
pxse1-4178	NW_011952040.1	98.8	251	3	253	1013818	1014067	6e-121	435
pxse1-4179	NW_011952083.1	98.8	251	3	253	849452	849702	5e-122	439
pxse1-4180	NW_011952083.1	98.8	251	3	253	455110	454861	6e-121	435
pxse1-4181	NW_011952118.1	98.8	251	3	253	157430	157680	5e-122	439
pxse1-4182	NW_011952174.1	98.8	251	3	253	697526	697776	5e-122	439
pxse1-4183	NW_011952038.1	98.8	251	3	253	1570694	1570944	5e-122	439
pxse1-4184	NW_011952131.1	98.8	251	3	253	75471	75222	6e-121	435
pxse1-4185	NW_011952010.1	98.8	251	3	253	2906327	2906576	6e-121	435
pxse1-4186	NW_011952075.1	98.8	251	3	253	1224360	1224110	5e-122	439
pxse1-4187	NW_011952049.1	98.8	251	3	253	1427753	1428002	6e-121	435
pxse1-4188	NW_011952116.1	98.8	251	3	253	316304	316554	5e-122	439
pxse1-4189	NW_011952156.1	98.8	251	3	253	303543	303793	5e-122	439
pxse1-4190	NW_011952050.1	98.8	251	3	253	1303689	1303939	5e-122	439
pxse1-4191	NW_011952063.1	98.8	251	3	253	564552	564303	6e-121	435
pxse1-4249	NW_011952333.1	98.8	250	4	253	383576	383327	2e-121	437
pxse1-4250	NW_011952113.1	98.8	250	4	253	82782	83031	2e-121	437
pxse1-4251	NW_011952096.1	98.8	250	4	253	120441	120194	2e-119	430
pxse1-4269	NW_011952032.1	98.8	249	5	253	410954	410706	6e-121	435
pxse1-4270	NW_011952286.1	98.8	249	5	253	191665	191418	7e-120	432
pxse1-4519	NW_011952014.1	98.8	167	87	253	1463741	1463907	4e-78	293
pxse1-4795	NW_011952253.1	98.8	249	4	252	191461	191709	6e-121	435
pxse1-4838	NW_011952109.1	98.8	251	1	251	600245	600494	6e-121	435
pxse1-4839	NW_011952142.1	98.8	251	1	251	238340	238589	6e-121	435
pxse1-4840	NW_011952140.1	98.8	251	1	251	250565	250815	5e-122	439
pxse1-4841	NW_011952159.1	98.8	251	1	251	137380	137130	5e-122	439
pxse1-4878	NW_011952422.1	98.8	250	2	251	194826	194578	2e-120	434
pxse1-4884	NW_011952024.1	98.8	249	3	251	1850394	1850146	6e-121	435
pxse1-4926	NW_011952316.1	98.8	249	1	249	262406	262654	6e-121	435
pxse1-5826	NW_011952406.1	98.8	166	65	230	112239	112075	2e-76	288
pxse1-721	NW_011952101.1	98.8	251	13	263	733173	732923	5e-122	439
pxse1-4288	NW_011952096.1	98.79	248	6	253	984149	983903	2e-119	430
pxse1-4289	NW_011952358.1	98.79	248	6	253	48778	49025	2e-120	434
pxse1-4296	NW_011952229.1	98.79	247	7	253	278113	277867	7e-120	432
pxse1-5113	NW_011952095.1	98.79	248	1	248	626247	626000	2e-120	434
pxse1-5114	NW_011952348.1	98.79	248	1	248	201652	201899	2e-120	434
pxse1-5115	NW_011952073.1	98.79	248	1	248	608073	608319	2e-119	430
pxse1-5116	NW_011952019.1	98.79	248	1	248	2231596	2231843	2e-120	434
pxse1-5117	NW_011952056.1	98.79	248	1	248	612728	612975	2e-120	434
pxse1-5118	NW_011952047.1	98.79	248	1	248	307228	307475	2e-120	434
pxse1-5119	NW_011952102.1	98.79	248	1	248	446425	446672	2e-120	434
pxse1-5120	NW_011952053.1	98.79	248	1	248	277918	278165	2e-120	434
pxse1-5121	NW_011952183.1	98.79	248	1	248	419183	419430	2e-120	434
pxse1-6006	NW_011952081.1	98.79	165	31	193	7664	7828	6e-76	286
pxse1-951	NW_011952021.1	98.79	247	16	262	1176897	1176652	8e-119	428
pxse1-4798	NW_011952077.1	98.78	245	10	252	631264	631508	3e-118	426
pxse1-5635	NW_011952295.1	98.78	246	1	246	292937	292692	2e-119	430
pxse1-5662	NW_011952595.1	98.78	245	1	245	74863	75107	8e-119	428
pxse1-4312	NW_011952343.1	98.77	243	11	253	79556	79315	1e-116	421
pxse1-5664	NW_011952291.1	98.77	244	2	245	181528	181285	3e-118	426
pxse1-5692	NW_011952145.1	98.77	243	1	243	212649	212889	4e-117	423
pxse1-5693	NW_011952112.1	98.77	243	1	243	16038	15796	1e-117	425
pxse1-2083	NW_011952069.1	98.76	242	16	257	1179859	1179618	4e-117	423
pxse1-2479	NW_011952264.1	98.76	242	14	255	342596	342837	4e-117	423
pxse1-6098	NW_011952040.1	98.76	161	1	161	969408	969249	9e-74	279
pxse1-6099	NW_011952048.1	98.76	161	1	161	204262	204422	8e-75	282
pxse1-806	NW_011952143.1	98.76	161	103	263	426661	426501	8e-75	282
pxse1-2085	NW_011952367.1	98.75	240	18	257	297568	297807	4e-116	419
pxse1-5714	NW_011952329.1	98.75	240	1	240	250142	249903	4e-116	419
pxse1-6102	NW_011952023.1	98.75	160	1	160	854677	854836	3e-74	280
pxse1-1739	NW_011952310.1	98.74	159	101	259	364297	364455	9e-74	279
pxse1-4324	NW_011952015.1	98.74	239	15	253	376228	376466	1e-115	417
pxse1-4332	NW_011952174.1	98.74	238	16	253	655608	655844	6e-114	412
pxse1-4543	NW_011952079.1	98.74	159	95	253	476364	476522	9e-74	279
pxse1-6104	NW_011952032.1	98.74	159	1	159	355415	355573	9e-74	279
pxse1-6105	NW_011952053.1	98.74	159	1	159	435539	435381	9e-74	279
pxse1-4334	NW_011952031.1	98.73	237	17	253	670047	669811	2e-114	414
pxse1-4548	NW_011952078.1	98.73	158	96	253	663540	663697	3e-73	277
pxse1-5763	NW_011952746.1	98.73	236	1	236	60025	60260	6e-114	412
pxse1-6113	NW_011952275.1	98.73	157	1	157	473042	473198	1e-72	275
pxse1-4560	NW_011952090.1	98.72	156	98	253	795152	794997	4e-72	273
pxse1-4561	NW_011952014.1	98.72	156	98	253	1268899	1269054	4e-72	273
pxse1-5778	NW_011952037.1	98.72	235	1	235	1664907	1665141	2e-113	410
pxse1-5779	NW_011952220.1	98.72	235	1	235	100815	101049	2e-113	410
pxse1-5791	NW_011952230.1	98.72	234	1	234	47235	47003	9e-112	405
pxse1-743	NW_011952025.1	98.72	234	30	263	740227	740460	8e-113	408
pxse1-4346	NW_011952019.1	98.71	233	21	253	1924709	1924477	3e-112	407
pxse1-4347	NW_011952332.1	98.71	233	21	253	123159	123390	3e-111	403
pxse1-4352	NW_011952493.1	98.71	232	22	253	182030	182261	9e-112	405
pxse1-4564	NW_011952381.1	98.71	155	99	253	23961	23807	1e-71	271
pxse1-4907	NW_011952496.1	98.71	155	97	251	146934	147088	1e-71	271
pxse1-5803	NW_011952301.1	98.71	232	1	232	142873	142643	1e-110	401
pxse1-811	NW_011952504.1	98.71	155	109	263	167080	166926	1e-71	271
pxse1-812	NW_011952123.1	98.71	155	109	263	542117	542271	1e-71	271
pxse1-953	NW_011952212.1	98.71	233	30	262	386670	386902	3e-112	407
pxse1-4354	NW_011952127.1	98.7	231	23	253	610100	609870	3e-111	403
pxse1-5488	NW_011952760.1	98.7	154	95	248	12920	12767	5e-71	269
pxse1-5489	NW_011952030.1	98.7	154	95	248	1127221	1127068	5e-71	269
pxse1-5820	NW_011952448.1	98.7	230	1	230	197865	198094	1e-110	401
pxse1-6123	NW_011952134.1	98.7	154	1	154	378448	378295	5e-71	269
pxse1-4359	NW_011952123.1	98.69	229	25	253	266003	266231	4e-110	399
pxse1-4569	NW_011952031.1	98.69	153	101	253	954713	954865	2e-70	268
pxse1-746	NW_011952284.1	98.69	229	35	263	225339	225567	4e-110	399
pxse1-2488	NW_011952226.1	98.68	228	28	255	196912	197138	2e-108	394
pxse1-4573	NW_011952079.1	98.68	152	102	253	586056	585905	6e-70	266
pxse1-4574	NW_011952155.1	98.68	152	102	253	135300	135450	7e-69	262
pxse1-4908	NW_011952125.1	98.68	152	100	251	50057	49907	7e-69	262
pxse1-5860	NW_011952126.1	98.68	228	1	226	37783	38010	5e-109	396
pxse1-1329	NW_011952141.1	98.67	150	112	261	403370	403221	7e-69	262
pxse1-1713	NW_011952084.1	98.67	226	35	259	634772	634547	2e-107	390
[truncated: 4,210 more rows]
