# Supplementary material for: Diversity of short interspersed nuclear elements (SINEs) in lepidopteran insects and evidence of horizontal SINE transfer between baculovirus and lepidopteran hosts
Source: BMC Genomics. 2021 Mar 31;22:226. doi: 10.1186/s12864-021-07543-z (PMC8010984; doi:10.1186/s12864-021-07543-z)
Supplement: Supplementary file 12 — Additional file 12: Table S2. The databases of NCBI used for Blast searches, including 8 WGS databases, 3 EST databases and 2 TSA databases as well as the Nr/nt database. [file 12864_2021_7543_MOESM12_ESM.xlsx]

## Sheet: Sheet1
Table S2 The databases of NCBI used for Blast searches, including 8 WGS databases, 3 EST databases and 2 TSA databases as well as the Nr/nt database.
Speices	strains	Resource	Project or taxid
Plutella xylostella	DBM-FZ-S	WGS	AHIO00000000.1
Manduca sexta	Msex	WGS	AIXA00000000.1
Spodoptera frugiperda	ZJU_Sfru	WGS	FJUZ00000000.1
Spodoptera litura nucleopolyhedrovirus II	unknown	Nr/nt	EU780426.1
Spodoptera litura	unknown	EST	69820
Spodoptera littoralis	unknown	EST	7109
Choristoneura fumiferana	unknown	EST	7141
Operophtera brumata	WM2013NL	WGS	JTDY00000000.1
Chilo suppressalis	Taihu	WGS	ANCD00000000.1
Papilio glaucus	pgl	WGS	JWHW00000000.1
Papilio machaon	ya'a_city_454_Pm	WGS	LADJ00000000.1
Lerema accius	1769	WGS	LGAG00000000.1
Papilio zelicaon	unknown	TSA	77252
Erynnis propertius	unknown	TSA	400187
Spodoptera exigua	unknown	TSA	7107
List of species to be searched by WGS
Locusta migratoria
Aedes albopictus
Blattella germanica
Aedes aegypti
Limnephilus lunatus
Leptinotarsa decemlineata
Ladona fulva
Halyomorpha halys
Nilaparvata lugens
Rhagoletis zephyria
Oncopeltus fasciatus
Gerris buenoi
Stomoxys calcitrans
Hermetia illucens
Musca domestica
Calycopis cecrops
Anoplophora glabripennis
Rhodnius prolixus
Pachypsylla venusta
Cimex lectularius
Operophtera brumata
Bemisia tabaci
Eufriesea mexicana
Culex quinquefasciatus
Copidosoma floridanum
Phormia regina
Tipula oleracea
Acyrthosiphon pisum
Bactrocera tryoni
Holcocephala fusca
Isoperla grammatica
Megaselia scalaris
Diaphorina citri
Zootermopsis nevadensis
Bombyx mori
Ceratitis capitata
Ephemera danica
Bactrocera oleae
Lucilia cuprina
Teleopsis dalmanni
Bactrocera latifrons
Calliphora vicina
Condylostylus patibulatus
Mochlonyx cinctipes
Oryctes borbonicus
Manduca sexta
Frankliniella occidentalis
Bactrocera dorsalis
Megaselia abdita
Ephydra gracilis
Amyelois transitella
Diuraphis noxia
Neobellieria bullata
Solenopsis invicta
Plutella xylostella
Melitaea cinxia
Diachasma alloeum
Glossina palpalis gambiensis
Anopheles sinensis
Bactrocera cucurbitae
Papilio glaucus
Glossina fuscipes fuscipes
Glossina austeni
Trachymyrmex cornetzi
Phlebotomus papatasi
Glossina morsitans morsitans
Spodoptera frugiperda
Glossina pallidipes
Agrilus planipennis
Glossina morsitans
Myzus persicae
Tephritis californica
Lasioglossum albipes
Wasmannia auropunctata
Lucilia sericata
Atta cephalotes
Sphyracephala brevicornis
Eristalis dimidiata
Glossina brevipalpis
Chilo suppressalis
Ferrisia virgata
Catajapyx aquilonaris
Cyphomyrmex costatus
Lerema accius
Habropoda laboriosa
Acromyrmex echinatior
Nasonia vitripennis
Harpegnathos saltator
Anopheles gambiae
Trachymyrmex septentrionalis
Atta colombica
Heliconius melpomene aglaope
Anopheles merus
Vollenhovia emeryi
Phoebis sennae
Orchesella cincta
Nasonia longicornis
Anopheles quadriannulatus
Nasonia giraulti
Dufourea novaeangliae
Papilio machaon
Ceratosolen solmsi marchali
Heliconius melpomene melpomene
Danaus plexippus
Megachile rotundata
Amphinemura sulcicollis
Onthophagus taurus
Chaoborus trivitattus
Trachymyrmex zeteki
Heliconius ethilla aerotome
Heliconius ethilla
Anopheles gambiae str. PEST
Dendroctonus ponderosae
Heliconius ismenius metaphorus
Heliconius ismenius
Monomorium pharaonis
Melipona quadrifasciata
Clogmia albipunctata
Leptopilina clavipes
Apis mellifera
Bombus impatiens
Anopheles arabiensis
Pieris rapae
Papilio xuthus
Apis mellifera intermissa
Microplitis demolitor
Neodiprion lecontei
Trionymus perrisii
Lasius niger
Pogonomyrmex barbatus
Aethina tumida
Eutreta diana
Camponotus floridanus
Apis florea
Apis dorsata
Apis cerana
Papilio polytes
Anopheles stephensi
Anopheles melas
Anopheles epiroticus
Linepithema humile
Chironomus tentans
Cerapachys biroi
Proctacanthus coquilletti
Polistes dominula
Drosophila virilis
Anopheles culicifacies
Orussus abietinus
Ceratina calcarata
Nicrophorus vespilloides
Trichogramma pretiosum
Scaptodrosophila lebanonensis
Cotesia vestalis
Mayetiola destructor
Anopheles farauti
Baetis rhodani
Anopheles christyi
Trabutina mannipara
Anopheles albimanus
Drosophila americana
Tribolium castaneum
Athalia rosae
Maconellicoccus hirsutus
Cephus cinctus
Phortica variegata
Chironomus riparius
Lutzomyia longipalpis
Fopius arisanus
Hypothenemus hampei
Anopheles koliensis
Anopheles farauti No. 4
Anopheles punctulatus
Anopheles maculatus
Drosophila busckii
Zaprionus indianus
Pediculus humanus corporis
Themira minor
Coboldia fuscipes
Trupanea jonesi
Belgica antarctica
Clunio marinus
Liriomyza trifolii
Heliconius melpomene malleti
Heliconius melpomene amaryllis
Heliconius elevatus
Dactylopius coccus
Priacma serrata
Heliconius cydno hermogenes
Heliconius cydno cordula
Heliconius timareta timareta
Heliconius timareta timareta
Heliconius timareta
Nasutitermes exitiosus
Piezodorus guildinii
Cimex hemipterus
Heliconius numata tarapotensis
Heliconius numata arcuella
Heliconius numata silvana
Heliconius hecale felix
Anopheles nili
Drosophila pseudoobscura
Drosophila navojoa
Drosophila arizonae
Drosophila simulans
Anopheles darlingi
Drosophila miranda
Drosophila erecta
Drosophila ficusphila
Drosophila eugracilis
Drosophila yakuba
Drosophila pseudoobscura
Drosophila kikkawai
Drosophila melanogaster
Drosophila biarmipes
Drosophila bipectinata
Drosophila sechellia
Drosophila elegans
Drosophila takahashii
Drosophila mojavensis
Paracoccus marginatus
Drosophila persimilis
Drosophila rhopaloa
Drosophila grimshawi
Anopheles minimus
Polistes canadensis
Anopheles dirus
Anopheles funestus
Anopheles coluzzii
Anopheles atroparvus
Drosophila ananassae
Drosophila suzukii
Drosophila willistoni
Drosophila albomicans
Dinoponera quadriceps
Heliconius pardalinus sergestus
Cirrula hians
